# Supplementary material for: Characterization of Local and Systemic Impact of Whitefly (Bemisia tabaci) Feeding and Whitefly-Transmitted Tomato Mottle Virus Infection on Tomato Leaves by Comprehensive Proteomics
Source: Int J Mol Sci. 2020 Sep 30;21(19):7241. doi: 10.3390/ijms21197241 (PMC7583044; doi:10.3390/ijms21197241)
Supplement: Supplementary file 1 [file ijms-21-07241-s001.zip]

Archive with 1 entries (1 files):
- ijms-926146-supplementary.xlsx
