# Supplementary material for: Characterization of Local and Systemic Impact of Whitefly (Bemisia tabaci) Feeding and Whitefly-Transmitted Tomato Mottle Virus Infection on Tomato Leaves by Comprehensive Proteomics
Source: Int J Mol Sci. 2020 Sep 30;21(19):7241. doi: 10.3390/ijms21197241 (PMC7583044; doi:10.3390/ijms21197241)
Supplement: Supplementary file 1 [file ijms-21-07241-s001.zip › ijms-926146-supplementary.xlsx]

## Sheet: S1 Main Data Analysis
Table S1. Main data analysis table (Tab 1), Local and systemic GO enrichment analyses (Tab 2 and 3). This table contains the main data anlysis output, statistical analysis, as well as hierarchical clustering analysis. In subsequent tabs you will find the PANTHER enrichment analysis for clusters and post-hoc tests. The nearest ortholog to select proteins can be found in the "Notes" column. BlastP …										Local Leaves from SOF at 3 dpf																											Systemic Leaves distal to SOF at 10 dpf
				HCA Cluster #						Median normalized protein abundances (3 dpi)													ANOVA local tissues (3DPI)				HCA		Post-hoc NTC vs WF				Post-hoc NTC vs WFV				Median normalized protein abundances (10 dpi)
Uniprot Accsn	Protein Name	Gene	Notes and BLASTp Results	Local	Sys	EnsemblePlants	EnsemblePlantsShort	GO (biological process)	GO IDs	NTC_1	NTC_2	NTC_3	NTC_4	+WF_1	+WF_2	+WF_3	+WF_4	+WFV_1	+WFV_2	+WFV_3	+WFV_4		ANOVA Significant (Local)	ANOVA p value	ANOVA q-value		Cluster #		-Log10(pvalue)	q-value	Log2(WF/NTC)		-Log10(pvalue)	q-value	Log2(WFV/NTC)		NTC_1	NTC_2	NTC_3	NTC_4	+WF_1	+WF_2	+WF_3	+WF_4	+WFV_1	+WFV_2	+WFV_3	+WFV_4
A0A3Q7I7R7	1,2-dihydroxy-3-keto-5-methylthiopentene dioxygenase (EC 1.13.11.54) (Acireductone dioxygenase (Fe(2+)-requiring)) (ARD) (Fe-ARD)					Solyc09g082650.3.1;	Solyc09g082650	L-methionine salvage from methylthioadenosine [GO:0019509]	GO:0005506; GO:0005634; GO:0005737; GO:0010309; GO:0019509	-0.324335	0.773249	-0.0574093	1.35359	1.75509	2.03038	2.09505	1.72944	1.8058	1.90076	0.702416	1.72777			0.0124436	0.0655882												0.481719	0.885321	-0.179862	0.280682	0.774566	1.37471	1.3041	0.663649	0.851628	0.847653	1.26888	0.749245
A0A3Q7J2A3	1,2-dihydroxy-3-keto-5-methylthiopentene dioxygenase (EC 1.13.11.54) (Acireductone dioxygenase (Fe(2+)-requiring)) (ARD) (Fe-ARD)					Solyc09g082630.3.1;	Solyc09g082630	L-methionine salvage from methylthioadenosine [GO:0019509]	GO:0005506; GO:0005634; GO:0005737; GO:0010309; GO:0019509	0.534288	0.790987	1.75494	0.936373	1.69857	1.131	1.74848	2.13383	2.328	1.75492	1.87046	0.927011			0.141201	0.28801												0.889384	0.435059	0.954621	0.909634	1.1335	1.37942	0.840703	1.14976	1.41282	0.756715	1.31895	1.82151
Q9XG54	12-oxophytodienoate reductase 1 (EC 1.3.1.42) (12-oxophytodienoate-10,11-reductase 1) (OPDA-reductase 1) (LeOPR1)	OPR1		C2		Solyc10g086220.2.1;	Solyc10g086220	oxylipin biosynthetic process [GO:0031408]	GO:0005737; GO:0010181; GO:0016491; GO:0016629; GO:0031408	-2.30691	-0.0819035	-1.18614	0.0497169	1.61977	1.46891	2.78226	2.00494	2.24571	1.7892	1.95914	1.18255		+	0.000803062	0.018645		C2		2.12956	0.0133593	2.85028		1.95988	0.0241863	2.67546		0.597032	0.223711	-0.794948	0.423845	-0.457599	-1.02292	-0.919045	-0.554489	-0.872186	-0.0552092	-0.54908	0.275223
Q9FEW9	12-oxophytodienoate reductase 3 (EC 1.3.1.42) (12-oxophytodienoate-10,11-reductase 3) (OPDA-reductase 3) (LeOPR3)	OPR3				Solyc07g007870.3.1;	Solyc07g007870	jasmonic acid biosynthetic process [GO:0009695]; oxylipin biosynthetic process [GO:0031408]; response to fungus [GO:0009620]; response to ozone [GO:0010193]; stamen development [GO:0048443]	GO:0005777; GO:0009620; GO:0009695; GO:0010181; GO:0010193; GO:0016491; GO:0016629; GO:0031408; GO:0042802; GO:0048443	-1.61283	-0.440445	-1.0177	-0.190453	-1.1499	-1.10687	-0.595255	-1.38556	-0.954891	-1.93539	-1.62532	-0.228852			0.686931	0.784812												-1.94475	-2.17376	-1.68496	-2.81849	-2.18417	-2.28442	-1.698	-1.59033	-1.08398	-1.64121	-2.12316	-1.30283
A0A3Q7EZ16	14_3_3 domain-containing protein		14-3-3 protein 4			Solyc02g063070.3.1;	Solyc02g063070	0	GO:0019904	2.41556	2.97873	1.25981	3.27494	3.02828	3.12694	2.95307	3.011	2.39981	2.9022	2.43844	2.92433			0.38571	0.550013												3.1302	2.77712	3.09441	3.11767	3.06585	2.96982	3.0454	3.36554	1.39276	2.8244	2.77068	2.97563
A0A3Q7JBH3	14_3_3 domain-containing protein					Solyc12g057120.2.1;	Solyc12g057120	0	GO:0005739; GO:0019904	3.36685	4.2073	3.37276	4.04122	3.62048	3.49133	3.47839	3.20185	2.94832	3.24415	3.60915	3.70488			0.309896	0.476626												3.62322	3.37823	3.96598	3.37767	3.96688	4.14647	4.13286	4.21076	4.77124	3.83551	4.03466	3.97213
A0A3Q7IR67	14_3_3 domain-containing protein					Solyc11g010470.2.1;	Solyc11g010470	0	GO:0019904	2.34071	1.84982	0.779985	1.97946	2.17678	2.425	2.13769	2.34498	1.84003	1.65289	1.6561	1.76935			0.144136	0.292296												1.95452	1.13409	1.90511	2.22965	1.78787	1.2966	1.64682	1.79517	0.833791	1.95239	1.4604	2.12574
A0A3Q7G7H8	14_3_3 domain-containing protein					Solyc04g074510.3.1;	Solyc04g074510	0	GO:0019904	0.930445	1.04215	0.141544	1.26007	0.895589	1.12434	0.945724	1.2632	0.773237	1.17094	0.467038	0.969563			0.617548	0.741038												1.23527	0.899626	1.50826	1.35047	1.0804	1.13748	0.773547	1.39473	-0.228396	1.14232	0.889971	1.32017
A0A3Q7FZI2	14_3_3 domain-containing protein					Solyc04g012120.3.1;	Solyc04g012120	0	GO:0019904	2.90872	3.1236	2.19815	2.94625	2.51995	3.04992	2.71349	3.03923	2.20485	2.78486	2.55844	2.71248			0.468096	0.620826												3.28579	2.83156	3.24298	3.26999	3.19145	2.83192	2.88346	3.07076	1.61564	3.02598	2.48334	3.00528
P93207	14-3-3 protein 10	TFT10				0	0	0	GO:0019904	-5.99044	-2.27929	-4.50907	-1.90908	-2.78561	-1.28771	-3.68033	-2.24248	-3.67509	-2.80836	-3.27455	-2.58966			0.46514	0.619723												-1.13891	-1.29567	-1.80039	-0.673094	-1.19355	-1.72996	-1.38859	-1.2647	-2.70063	-1.02243	-1.56521	-1.66163
P93211	14-3-3 protein 6	TFT6				0	0	0	GO:0019904	-0.339151	0.16399	-0.788282	-0.171587	-0.384088	-0.15802	-0.0892353	-0.0121355	-0.798203	-0.202761	-1.03246	-0.143455			0.338955	0.504183												0.366059	-0.173622	0.469649	0.489981	0.288297	0.236598	0.119754	0.362532	-1.66571	0.460959	-0.851181	0.512362
P93212	14-3-3 protein 7	TFT7				0	0	0	GO:0019904	-0.17613	0.35347	-2.17054	1.02349	1.077	0.576397	0.329752	0.933303	-0.362022	0.555225	0.72338	0.166287			0.327976	0.494185												0.360581	-1.0828	-0.139144	0.182999	0.463126	-0.579827	-0.389314	-0.439617	0.447455	0.13429	-0.0796795	1.17698
P93213	14-3-3 protein 8	TFT8				Solyc12g010860.2.1;	Solyc12g010860	0	GO:0019904	0.114342	0.262739	-2.36453	0.396963	-0.245685	0.424122	0.00971603	0.348517	-0.084301	0.319	-0.248265	-0.245259			0.647791	0.760672												0.0936708	-0.068718	0.0228548	0.264164	0.17085	-0.469151	-0.473603	-0.181675	-2.00164	-0.491479	-0.69179	-0.110041
P93214	14-3-3 protein 9	TFT9				Solyc07g053260.3.1;	Solyc07g053260	0	GO:0019904	2.77793	3.19035	2.35668	3.43211	2.99093	3.52339	2.89189	3.25861	2.78219	3.23389	2.72584	2.95093			0.558663	0.698983												3.5966	3.24234	3.09633	3.68093	2.99032	2.59101	2.39352	2.90244	0.7995	2.93682	2.43179	3.11278
P30221	17.8 kDa class I heat shock protein	HSP			C3	0	0	protein complex oligomerization [GO:0051259]; protein folding [GO:0006457]; response to heat [GO:0009408]; response to reactive oxygen species [GO:0000302]; response to salt stress [GO:0009651]	GO:0000302; GO:0005737; GO:0006457; GO:0009408; GO:0009651; GO:0043621; GO:0051082; GO:0051259	-0.343357	1.12303	-0.186199	1.07374	2.94731	1.02162	2.60418	-0.436603	1.15793	0.385048	3.28933	1.4002			0.369014	0.536054												-0.818315	-0.44664	-1.85392	-0.946207	0.323689	0.844172	0.708423	0.625854	0.656884	0.640527	0.369884	-0.0205269
A4ZYQ6	1-aminocyclopropane-1-carboxylate oxidase			C2		Solyc02g036350.3.1;	Solyc02g036350	0	GO:0046872; GO:0051213	2.30059	2.71674	2.54572	3.33435	3.62277	4.01629	3.52046	3.98349	3.71042	3.70519	3.28761	3.68485		+	0.00232695	0.0295856		C2		2.01764	0.0149	1.0614		1.68189	0.0297485	0.872666		3.30555	2.56506	2.51517	3.52815	2.5926	2.75091	2.44662	2.73717	2.77949	3.11556	2.89136	3.08091
E3VWN6	1-aminocyclopropane-1-carboxylic acid oxidase	ACO1				0	0	0	GO:0016491; GO:0046872	-3.39964	0.661905	-2.08089	2.94008	1.99244	2.12609	2.55679	0.249005	1.24909	0.796299	0.834609	2.94546			0.234707	0.400682												-2.40884	-3.20386	-4.27937	-2.27314	-4.4429	-3.13499	-2.09858	-1.95207	-2.0113	-0.863021	-1.02717	-1.97416
A0A3Q7HGF9	26S proteasome non-ATPase regulatory subunit 1 homolog					Solyc05g053650.3.1;	Solyc05g053650	regulation of protein catabolic process [GO:0042176]	GO:0008540; GO:0016021; GO:0030234; GO:0042176	-6.42728	-4.85559	-4.1046	-7.05518	-6.76453	-4.53855	-4.22624	-4.86321	-7.85034	-4.59516	-8.46142	-4.99432			0.467588	0.620507												-1.93836	-5.53298	-8.21525	-4.66328	-2.71968	-8.52167	-3.86943	-5.45883	-3.86309	-7.5959	-6.8744	-6.36331
A0A3Q7I8V2	26S proteasome non-ATPase regulatory subunit 2 homolog					Solyc07g053650.3.1;	Solyc07g053650	protein catabolic process [GO:0030163]; regulation of protein catabolic process [GO:0042176]	GO:0008540; GO:0030163; GO:0030234; GO:0042176	-3.06202	-2.66953	-4.09434	-2.72207	-3.87754	-1.4198	-3.99021	-2.36621	-4.24956	-3.29955	-4.84637	-3.72961			0.230945	0.397546												-3.98894	-4.19501	-4.42287	-1.30374	-3.31992	-6.25956	-4.20932	-4.62743	-5.82691	-4.44971	-4.4516	-4.26452
A0A3Q7HWC5	2-C-methyl-D-erythritol 2,4-cyclodiphosphate synthase (EC 4.6.1.12)					Solyc08g081570.3.1;	Solyc08g081570	terpenoid biosynthetic process [GO:0016114]	GO:0008685; GO:0016114	2.8478	2.27893	4.13295	2.12518	2.31816	2.75986	2.64645	2.9273	3.01524	3.40467	2.71663	2.6452			0.789928	0.860509												2.52317	2.17922	3.10234	2.74706	2.21174	1.8155	1.67067	2.41158	3.37448	2.64561	2.71439	2.71014
A0A3Q7IN40	2Fe-2S ferredoxin-type domain-containing protein				C4	Solyc08g077050.3.1;	Solyc08g077050	0	GO:0009055; GO:0051536	2.31878	1.96904	1.9751	1.97256	1.54452	2.28061	1.96258	2.75379	3.18726	2.9458	2.17166	2.08077			0.236372	0.402184												2.94522	2.36927	3.25251	2.67998	2.47309	1.36479	1.44927	1.64179	3.43622	3.1341	3.05328	3.28164
A0A3Q7IZ09	2Fe-2S ferredoxin-type domain-containing protein					Solyc11g065640.2.1;	Solyc11g065640	0	GO:0009055; GO:0051537	-0.255747	0.381058	-1.14726	0.272902	0.0117006	-2.34219	-0.483294	-0.578326	0.286057	0.371641	-0.290492	0.149875			0.215741	0.378717												-2.30988	-6.79403	0.114997	-1.78874	-3.0935	-3.32937	-3.50925	-4.12101	1.32876	-0.113433	0.659826	0.115477
A0A3Q7HXA1	2Fe-2S ferredoxin-type domain-containing protein					Solyc08g083360.3.1;	Solyc08g083360	0	GO:0009055; GO:0051536	4.15622	3.90212	5.34017	3.6597	3.93505	3.08323	3.64009	3.7295	4.29337	3.52924	3.8509	3.64368			0.23303	0.399608												2.21554	1.22359	2.96448	1.66586	2.52972	1.89848	1.40169	2.23321	2.96664	3.10816	3.71904	3.71892
Q4W8D2	2-oxoglutarate-dependent dioxygenase	LeODD				0	0	0	GO:0046872; GO:0051213	-5.18442	-3.97582	-2.90709	-4.14667	-3.99545	-3.64296	-3.50309	-5.18759	-4.97839	-4.00742	-3.66444	-4.94236			0.798024	0.866148												-5.21888	-5.45213	-2.77691	-5.08234	-4.5577	-6.2198	-4.29772	-5.93304	-4.35579	-5.70695	-4.49397	-6.02882
Q2MI68	30S ribosomal protein S11, chloroplastic	rps11				0	0	maturation of SSU-rRNA from tricistronic rRNA transcript (SSU-rRNA, 5.8S rRNA, LSU-rRNA) [GO:0000462]; ribosomal small subunit assembly [GO:0000028]; translation [GO:0006412]	GO:0000028; GO:0000462; GO:0003735; GO:0005763; GO:0006412; GO:0009507; GO:0048027; GO:0070181	2.78886	2.24244	0.379824	1.8807	-1.09116	0.18672	-0.899614	1.26457	-0.7005	1.92063	-1.68123	1.11215			0.121361	0.260977												1.45678	0.705246	1.70082	1.46895	0.928527	1.33083	0.58322	1.58216	-1.93805	0.953771	-6.16732	1.83056
Q2MI43	30S ribosomal protein S15, chloroplastic	rps15				0	0	translation [GO:0006412]	GO:0003735; GO:0005840; GO:0006412; GO:0009507	1.99769	1.35108	-1.69545	0.583601	-2.23832	-2.0148	-2.02335	-2.87695	-3.52945	-0.807039	-3.92553	-1.12349			0.0203275	0.08615												-1.93434	-2.42473	-0.0831747	-2.558	-0.672322	-0.964913	-0.674188	0.108276	-4.00665	-0.744531	-2.6621	-0.595839
Q2MIB8	30S ribosomal protein S16, chloroplastic	rps16				0	0	translation [GO:0006412]	GO:0003735; GO:0005840; GO:0006412; GO:0009507	2.73864	2.55927	1.37535	1.59147	1.25164	2.53989	1.91516	2.02775	2.12618	1.82021	2.47643	0.645572			0.825707	0.884331												1.87856	2.88921	2.34983	1.99361	1.9865	2.33372	0.442739	1.619	0.992541	0.970433	0.817259	0.764816
Q2MI78	30S ribosomal protein S18, chloroplastic	rps18				0	0	translation [GO:0006412]	GO:0003735; GO:0005763; GO:0006412; GO:0009570; GO:0009941; GO:0070181	3.61193	2.38892	1.49025	1.81927	-2.68296	0.244137	-0.492754	0.720153	-0.493328	1.32217	0.48191	0.478999			0.0148956	0.0710829												0.419766	-0.211573	1.5598	0.930346	1.17198	1.53139	1.30347	1.0941	0.80153	0.954551	1.01245	0.995478
Q2MI60	30S ribosomal protein S19, chloroplastic	rps19				0	0	ribosomal small subunit assembly [GO:0000028]; translation [GO:0006412]	GO:0000028; GO:0003735; GO:0005763; GO:0006412; GO:0009507; GO:0019843	2.7639	1.21629	4.39536	1.29345	4.44171	4.41825	3.76333	3.66867	5.54638	2.71078	6.31114	2.52337			0.189083	0.34652												2.14486	2.27761	1.20149	1.44299	1.69564	2.29628	1.92216	1.39135	3.91596	0.522035	2.11807	1.81292
Q2MIB1	30S ribosomal protein S2, chloroplastic	rps2				0	0	translation [GO:0006412]	GO:0003735; GO:0005763; GO:0006412; GO:0009507	2.32115	1.41753	0.010994	0.67527	-0.532689	0.292131	-0.447824	0.84817	-0.190981	0.399858	-1.17275	-0.178285			0.0769025	0.194995												0.201764	-0.893183	-2.29737	-0.389286	-1.00786	-1.83529	-1.67544	-2.03087	-0.470288	-1.17329	-3.19645	0.980345
Q2MI62	30S ribosomal protein S3, chloroplastic	rps3				0	0	translation [GO:0006412]	GO:0003735; GO:0006412; GO:0009507; GO:0019843; GO:0022627	2.82214	1.73287	-0.302479	1.37677	0.192918	1.18605	-0.346249	1.58231	1.2992	1.79798	-0.373281	-0.0525656			0.555988	0.696942												1.21161	1.07842	0.598437	0.978678	0.615302	-0.120738	-1.32831	-0.306217	-1.54823	0.348479	-1.04382	0.81461
Q2MI98	30S ribosomal protein S4, chloroplastic	rps4				0	0	positive regulation of translational fidelity [GO:0045903]; translation [GO:0006412]	GO:0003735; GO:0006412; GO:0009507; GO:0015935; GO:0019843; GO:0045903	3.695	3.2935	1.79662	3.14129	-0.401414	1.70947	-0.367189	2.83243	0.696156	2.75953	-0.0342035	1.21243			0.0869479	0.213767												3.33371	2.57981	3.18393	3.05709	2.84735	2.72479	2.28829	3.19065	-1.60843	2.19537	0.914396	3.22896
Q2MI54	30S ribosomal protein S7, chloroplastic	rps7-A;rps7-B				0	0	ribosomal small subunit assembly [GO:0000028]; translation [GO:0006412]	GO:0000028; GO:0003729; GO:0003735; GO:0006412; GO:0009507; GO:0015935; GO:0019843	3.13889	1.97491	2.15185	2.43015	1.77425	0.904848	0.28351	1.4036	1.75061	1.5342	1.94124	1.5799			0.0121957	0.0653864												2.19955	1.94954	1.92182	1.86482	1.97808	1.70996	1.95319	1.46365	2.79335	2.34172	2.56418	1.78005
Q2MI65	30S ribosomal protein S8, chloroplastic	rps8				0	0	translation [GO:0006412]	GO:0003735; GO:0006412; GO:0009507; GO:0019843; GO:0022627	2.74898	2.22186	0.67705	2.05594	-0.25631	-0.568836	-0.639767	1.45027	-0.671885	1.32054	0.266456	0.827285			0.0354332	0.119453												1.46891	0.403969	1.51186	1.35138	1.14014	0.446151	0.44513	0.955971	-2.59242	0.422408	-0.249451	1.46533
Q8RU74	3-dehydroquinate synthase, chloroplastic (EC 4.2.3.4)	DHQS			C5	0	0	aromatic amino acid family biosynthetic process [GO:0009073]; chorismate biosynthetic process [GO:0009423]; shikimate biosynthetic process [GO:0033587]	GO:0003856; GO:0009073; GO:0009423; GO:0009507; GO:0033587; GO:0046872	-0.788752	-1.72858	-3.48205	-1.20017	-1.19544	0.242849	-0.752853	0.488557	0.314144	0.131971	-0.442801	-1.08331			0.0655262	0.174432												-0.962796	-0.423378	-1.64781	-0.561508	-3.26517	-6.63193	-4.60815	-4.88737	-3.24236	-2.67381	-3.61365	-1.80241
A0A3Q7IPS6	3-hydroxy-3-methylglutaryl coenzyme A synthase (HMG-CoA synthase) (EC 2.3.3.10)					Solyc08g080170.3.1;	Solyc08g080170	isoprenoid biosynthetic process [GO:0008299]; sterol biosynthetic process [GO:0016126]	GO:0004421; GO:0008299; GO:0016126	-1.24913	-2.29548	-3.09033	-1.00055	-4.44731	-2.78295	-3.73661	-1.74627	-1.13361	-1.37005	-6.81293	-1.74036			0.611	0.737509												-0.76685	-0.570467	-0.674619	0.708086	-2.68713	-2.77717	-3.20082	-2.22367	-5.11672	-2.16628	-3.10374	-1.45921
A0A3Q7GDA5	3-isopropylmalate dehydrogenase (EC 1.1.1.85)			C2	C5	Solyc05g009030.3.1;	Solyc05g009030	leucine biosynthetic process [GO:0009098]	GO:0000287; GO:0003862; GO:0009098; GO:0051287	2.22108	1.93979	1.70585	1.97666	2.34906	3.18971	3.1536	3.58137	3.56097	3.43941	2.62722	2.80111		+	0.0057195	0.043127		C2		1.77377	0.0212524	1.10759		2.01921	0.0235	1.14633		3.20685	3.01842	2.80028	3.18947	2.41297	2.36787	2.35439	2.86665	2.29526	2.34923	2.35966	2.54799
A0A3Q7H1Q5	3-oxoacyl-[acyl-carrier-protein] reductase (EC 1.1.1.100)				C5	Solyc06g071910.3.1;	Solyc06g071910	fatty acid biosynthetic process [GO:0006633]	GO:0004316; GO:0006633; GO:0051287	0.709038	0.283041	-0.942551	-0.395586	-1.06827	0.00339127	-0.958656	-0.0933218	-0.775614	-0.354811	-1.09623	-0.885003			0.262876	0.431165												-0.298686	-0.0778904	0.327378	0.297546	-0.85567	-0.501901	-1.02533	-0.644691	-1.07531	-0.664058	-0.918501	-0.645287
A0A3Q7EKI7	3-phosphoshikimate 1-carboxyvinyltransferase (EC 2.5.1.19)					Solyc01g091190.3.1;	Solyc01g091190	aromatic amino acid family biosynthetic process [GO:0009073]; chorismate biosynthetic process [GO:0009423]	GO:0003866; GO:0009073; GO:0009423	-2.3074	-1.42521	-3.94046	-0.986649	-1.6844	-0.651117	-1.78006	-0.598069	-1.77145	-1.14221	-4.44859	-1.45294			0.434069	0.596789												-1.36348	-1.3267	-1.67724	-1.37681	-1.62844	-4.6003	-3.89603	-5.01413	-3.06091	-1.99973	-5.30096	-1.58148
A0A3Q7JAB8	40S ribosomal protein S12				C4	Solyc12g042650.2.1;	Solyc12g042650	translation [GO:0006412]	GO:0003735; GO:0005840; GO:0006412	5.9634	6.23273	7.6628	6.75397	6.53798	5.76293	6.89349	6.12813	6.58602	6.75891	7.16761	7.26059			0.333394	0.4993												5.32993	4.63879	6.1866	4.97624	5.86182	4.4964	4.45866	4.26128	6.89086	6.55724	7.01172	6.92532
A0A3Q7FAA3	40S ribosomal protein S12				C4	Solyc01g103800.3.1;	Solyc01g103800	translation [GO:0006412]	GO:0003735; GO:0005840; GO:0006412	5.19233	5.27586	6.53404	5.78624	5.84412	3.80082	5.9242	4.34768	4.97512	4.83152	6.01199	5.98686			0.46727	0.620507												3.78216	3.00062	4.51342	4.0238	5.15493	4.19124	3.34773	3.92052	6.27994	5.83596	6.08496	6.02747
A0A3Q7G7P4	40S ribosomal protein S21			C1		Solyc04g074910.3.1;	Solyc04g074910	translation [GO:0006412]	GO:0003735; GO:0005840; GO:0006412	6.93689	6.51019	7.58171	5.4977	5.17071	3.96579	4.99843	4.26412	5.01641	5.03278	6.10569	5.39301		+	0.00651668	0.0463987		C1		1.96488	0.0159512	-2.03186		1.2283	0.0610566	-1.24465		3.70771	3.65659	5.46273	3.56374	4.54668	4.1747	4.57762	4.59638	6.12656	4.90291	5.94648	5.25288
A0A3Q7EFJ5	40S ribosomal protein S21					Solyc01g066840.3.1;	Solyc01g066840	translation [GO:0006412]	GO:0003735; GO:0005840; GO:0006412	8.1177	7.38682	8.6928	6.36466	6.18612	5.52409	6.32334	5.88431	6.29699	6.41043	7.11049	6.78286			0.01729	0.0772147												5.44981	5.42616	7.65599	5.96559	6.21434	6.4591	6.54114	6.50066	7.85544	6.72293	7.16541	6.70819
A0A3Q7I5D6	40S ribosomal protein S24					Solyc09g065330.3.1;	Solyc09g065330	translation [GO:0006412]	GO:0003735; GO:0005840; GO:0006412	3.91449	4.32187	2.30794	3.66222	1.65428	0.0701351	2.31001	1.96534	-0.427067	2.61132	1.45946	3.25364			0.0753418	0.192316												2.77203	1.55338	3.95872	2.88045	3.58846	3.4478	3.84524	4.6802	1.42216	3.16102	2.08898	3.21911
A0A3Q7F3F2	40S ribosomal protein S25					Solyc02g069850.3.1;	Solyc02g069850	0	GO:0005840	2.29334	2.91203	0.264158	2.74881	0.370727	0.326693	0.55501	1.07913	-1.27582	0.961491	-1.04856	1.47516			0.0670735	0.177489												1.54066	0.731115	2.01104	-0.0419464	2.51832	1.30938	2.15434	2.09644	0.378367	1.40436	-0.186176	1.89824
A0A3Q7GRY8	40S ribosomal protein S26			C1	C1	Solyc06g007470.3.1;	Solyc06g007470	translation [GO:0006412]	GO:0003735; GO:0005840; GO:0006412	4.11338	3.9983	2.84013	3.48668	1.91226	2.04075	2.27784	2.32377	0.336813	1.71705	0.872947	2.91864		+	0.00758517	0.0496382		C1		1.97126	0.0158917	-1.47097		1.63956	0.0306521	-2.14826		3.02292	2.49719	3.12014	2.47076	3.15723	3.57182	3.39097	4.07545	2.17334	2.62722	1.89008	2.72414
A0A3Q7GX32	40S ribosomal protein S27					Solyc06g068710.3.1;	Solyc06g068710	translation [GO:0006412]	GO:0003735; GO:0005840; GO:0006412; GO:0046872	-6.55181	1.87235	1.5046	1.4268	1.46242	1.43918	0.988916	1.78922	1.74086	-6.67618	0.00862026	1.64864			0.607243	0.73557												0.202977	-1.25746	0.478946	-5.87615	0.290643	-0.363311	-0.74297	0.0746689	0.727347	0.258451	0.347271	0.860281
A0A3Q7I881	40S ribosomal protein S3a					Solyc09g082520.3.1;	Solyc09g082520	translation [GO:0006412]	GO:0003735; GO:0006412; GO:0022627	-2.01885	-1.7905	-2.86191	-1.47951	-3.26933	-1.73377	-4.41457	-2.45337	-5.57543	-1.78253	-2.21995	-1.77259			0.567973	0.706134												-1.1947	-1.34421	-1.59276	-1.25217	-2.8205	-1.34468	-1.79329	-1.01069	-2.1053	-1.57975	-3.09736	-1.38082
A0A3Q7HSH1	40S ribosomal protein S6					Solyc08g074240.3.1;	Solyc08g074240	translation [GO:0006412]	GO:0003735; GO:0005840; GO:0006412	3.82645	4.23774	3.10615	3.76234	1.73582	2.34041	2.21757	2.88494	0.691166	3.11133	1.24705	2.97083			0.0296908	0.108272												3.84512	3.16733	3.51086	3.38341	3.27127	3.2694	2.95289	3.9188	0.830556	3.00843	2.0479	3.50297
A0A3Q7JEJ5	40S ribosomal protein S6					Solyc12g096300.2.1;	Solyc12g096300	translation [GO:0006412]	GO:0003735; GO:0005840; GO:0006412	1.22043	1.48954	1.05243	1.44153	-0.0243616	-0.398264	0.103003	-0.114736	-1.98639	0.760202	-0.48606	0.608335			0.0299593	0.108272												1.67397	1.19874	1.32243	1.07512	1.44623	0.967937	0.956037	1.85184	-1.36836	0.6907	-0.127424	1.18135
A0A3Q7FW72	40S ribosomal protein S7					Solyc03g119360.3.1;	Solyc03g119360	translation [GO:0006412]	GO:0003735; GO:0005840; GO:0006412	0.688332	0.886614	0.253803	0.977194	0.119159	0.91711	-0.103064	0.815158	-0.447132	1.21725	0.107203	0.593804			0.661736	0.770257												1.39463	0.987789	1.47622	0.878244	1.53397	1.56643	1.23175	1.57292	0.0603189	0.998254	0.275404	1.17542
A0A3Q7H0E8	40S ribosomal protein S7					Solyc06g069090.3.1;	Solyc06g069090	translation [GO:0006412]	GO:0003735; GO:0005840; GO:0006412	2.99817	3.28296	2.04181	3.38123	1.77564	2.62556	1.85014	2.52619	1.44948	3.06892	1.28233	2.56877			0.207981	0.36926												3.26305	2.44211	3.65946	2.97305	3.29024	3.56002	3.44274	3.97088	0.921123	2.91193	1.74081	3.0203
A0A3Q7H4R7	40S ribosomal protein S8					Solyc06g083180.3.1;	Solyc06g083180	translation [GO:0006412]	GO:0003735; GO:0005840; GO:0006412	-0.142023	0.996883	-0.0888538	0.754702	-1.08932	-0.542622	-0.816584	-0.176599	-4.0402	0.499573	-1.95265	-0.0105581			0.195908	0.353908												0.447181	-0.670713	0.54386	0.31275	0.797801	0.840653	0.618537	1.65356	-3.20832	0.342711	-0.666437	0.801594
A0A3Q7IY72	40S ribosomal protein S8					Solyc09g057650.3.1;	Solyc09g057650	translation [GO:0006412]	GO:0003735; GO:0005840; GO:0006412	-0.174063	-0.0985451	-6.5843	0.0169678	-2.58288	-1.47832	-2.58843	-0.184939	-3.70013	0.084877	-3.03877	-0.774259			0.994243	0.996108												-0.0248728	-0.439545	0.447948	-0.310883	0.198176	0.918099	0.67446	1.34463	-3.65845	-0.183854	-1.86842	0.0982285
A0A3Q7ICF4	40S ribosomal protein S8					Solyc07g065170.3.1;	Solyc07g065170	translation [GO:0006412]	GO:0003735; GO:0005840; GO:0006412	2.82179	2.9687	1.58398	2.86565	0.981498	1.65034	1.47935	1.90048	-0.382378	2.79767	0.723517	2.46643			0.227658	0.393939												2.91804	2.0475	3.16622	3.13028	3.3259	3.3484	3.25887	4.06442	-1.39279	2.27921	0.912649	2.80413
A0A3Q7FEB3	40S ribosomal protein SA			C2		Solyc03g019780.3.1;	Solyc03g019780	ribosomal small subunit assembly [GO:0000028]; translation [GO:0006412]	GO:0000028; GO:0003735; GO:0006412; GO:0022627	3.46533	3.54308	3.0617	3.49056	3.97824	4.15641	4.33471	4.55233	3.47768	3.91464	3.50181	3.66644		+	0.00111804	0.0216316		C2		2.69536	0.0095238	0.865258		0.835019	0.147292	0.249976		3.90314	4.04549	3.30896	3.85261	3.48585	3.4092	2.58715	3.44264	1.74378	2.99307	2.64783	3.62391
A0A3Q7H1U4	40S ribosomal protein SA					Solyc06g072120.3.1;	Solyc06g072120	ribosomal small subunit assembly [GO:0000028]; translation [GO:0006412]	GO:0000028; GO:0003735; GO:0006412; GO:0022627	1.14837	1.6111	0.438637	1.05672	1.6884	1.26985	1.5208	1.8604	1.41176	1.69041	1.34927	1.33031			0.120759	0.260241												1.46185	1.4133	1.17095	1.77643	0.948749	0.849809	-0.341445	0.966721	-3.7452	0.473165	-0.292826	0.664051
A0A3Q7I9Q3	4-hydroxy-4-methyl-2-oxoglutarate aldolase (HMG aldolase) (EC 4.1.1.112) (EC 4.1.3.17) (Oxaloacetate decarboxylase)				C4	Solyc10g005670.2.1;	Solyc10g005670	regulation of RNA metabolic process [GO:0051252]	GO:0008428; GO:0008948; GO:0046872; GO:0047443; GO:0051252	2.94444	3.27392	5.688	3.26155	3.71721	2.32905	3.78629	2.81178	3.14609	3.61882	4.31698	3.30174			0.610115	0.736774												3.21983	2.81593	4.27696	3.18146	4.48086	3.39707	3.9517	3.91807	5.7104	4.98011	5.56398	4.7987
K4BNY4	4-hydroxy-4-methyl-2-oxoglutarate aldolase (HMG aldolase) (EC 4.1.1.112) (EC 4.1.3.17) (Oxaloacetate decarboxylase)				C4	Solyc04g008280.2.1;	Solyc04g008280	regulation of RNA metabolic process [GO:0051252]	GO:0008428; GO:0008948; GO:0046872; GO:0047443; GO:0051252	1.79928	2.59629	5.02659	3.33165	4.18827	2.59782	4.13967	2.93842	3.71274	3.88254	4.36943	3.9939			0.498707	0.645755												2.91354	2.20942	3.14993	2.62523	3.29342	2.62154	3.14331	2.89554	4.35017	3.93541	4.10852	4.06075
A0A0C5CEE6	50S ribosomal protein L14, chloroplastic	rpl14				0	0	translation [GO:0006412]	GO:0003735; GO:0006412; GO:0009534; GO:0009570; GO:0015934; GO:0019843	2.99671	2.71767	2.16232	2.7796	3.45451	4.56454	3.12242	4.08113	3.89503	3.63669	3.33178	2.99722			0.0223782	0.0913606												4.52161	4.54291	3.43323	3.56486	3.64287	5.87779	4.70301	5.12842	3.05357	2.84545	2.8986	3.15625
C6L8P4	50S ribosomal protein L16, chloroplastic (Fragment)					0	0	translation [GO:0006412]	GO:0003735; GO:0005840; GO:0006412; GO:0009507; GO:0019843	2.53959	1.99548	-1.84711	1.64232	-1.98135	0.203829	-1.44518	0.508033	-5.52715	0.288263	-0.732892	-2.41458			0.1322	0.277496												-0.480371	-0.296444	0.727401	-2.47726	0.398204	0.87568	-1.17373	-7.98339	-8.21822	-1.07836	-1.65166	-0.0195675
Q2MI59	50S ribosomal protein L2, chloroplastic	rpl2-A;rpl2-B				0	0	mitochondrial translation [GO:0032543]	GO:0003735; GO:0005762; GO:0009507; GO:0016740; GO:0019843; GO:0032543	2.96984	2.52197	1.5515	2.49195	0.429839	1.00579	0.293043	1.54545	-0.866652	1.03604	-0.687205	1.4283			0.0134511	0.0678138												2.40227	1.24049	1.77401	0.94809	2.28287	2.21335	2.00746	2.90855	-0.829452	1.94675	0.360979	1.82066
Q2MI77	50S ribosomal protein L20, chloroplastic	rpl20				0	0	ribosomal large subunit assembly [GO:0000027]; translation [GO:0006412]	GO:0000027; GO:0003735; GO:0005840; GO:0006412; GO:0009507; GO:0019843	1.4644	0.718225	-0.233303	0.520006	-1.6159	0.0109768	-1.16209	0.226781	-1.77669	0.55715	-1.86774	-0.206117			0.119895	0.259443												0.936265	-0.00344467	0.945733	0.846102	0.32833	0.40095	-0.0346594	0.902073	-4.93032	0.761254	-2.95537	0.0326519
Q2MI61	50S ribosomal protein L22, chloroplastic	rpl22				0	0	ribosome assembly [GO:0042255]; translation [GO:0006412]	GO:0003735; GO:0005762; GO:0006412; GO:0009507; GO:0015934; GO:0019843; GO:0042255	1.15525	0.557571	-2.10423	-0.502455	-2.21677	-2.876	-3.08706	-1.17117	-1.48764	-0.471657	-1.74011	-0.759734			0.048777	0.145513												-1.17185	-2.2565	0.175199	-1.36828	-0.887332	-0.00986385	-2.13777	-1.20921	-3.6522	-2.83234	-2.67952	-0.627241
A0A3Q7G7J3	50S ribosomal protein L31					Solyc04g080630.3.1;	Solyc04g080630	translation [GO:0006412]	GO:0003735; GO:0005840; GO:0006412	3.03379	2.11164	3.24606	1.57978	2.69238	3.20527	1.69458	2.0326	3.45436	2.11978	5.18175	1.52101			0.668861	0.772661												0.966071	1.76867	1.70732	0.933371	1.19735	1.20888	0.575265	2.46217	2.93418	0.448394	0.496862	0.421217
A0A3Q7HLY1	6,7-dimethyl-8-ribityllumazine synthase (DMRL synthase) (EC 2.5.1.78)					Solyc08g015660.3.1;	Solyc08g015660	riboflavin biosynthetic process [GO:0009231]	GO:0000906; GO:0009231; GO:0009349	0.330896	-0.502954	-1.97938	-0.70557	-0.394126	-0.266602	-0.4601	-0.0796194	0.0418339	-0.184841	-0.380265	-0.474725			0.484714	0.634094												-0.433747	-0.57439	-0.137225	0.150023	-0.525329	-0.714377	-1.63437	-0.60902	-2.28364	-0.457097	-0.80615	-0.444811
A0A3Q7HH02	60S acidic ribosomal protein P0				C2	Solyc05g054580.3.1;	Solyc05g054580	ribosome biogenesis [GO:0042254]	GO:0005840; GO:0042254	3.97307	3.97973	2.13302	3.42112	2.16791	3.60467	2.00189	2.49037	1.60433	2.11911	1.7482	2.68453			0.0705465	0.183586												3.12564	3.63006	3.10452	3.76694	3.66493	3.63847	3.13768	3.82989	1.7208	2.63149	2.38846	2.76924
Q3SC85	60S ribosomal protein L10	ACI29				Solyc06g007520.3.1;	Solyc06g007520	translation [GO:0006412]	GO:0003735; GO:0005840; GO:0006412	-1.80652	-1.76367	-3.11658	-1.72064	-4.05322	-2.78288	-4.02012	-2.60019	-5.51654	-1.98391	-8.35071	-2.72522			0.185459	0.342683												-3.12688	-5.83744	-3.6145	-3.23701	-4.22433	-5.91612	-4.58996	-4.963	-5.84434	-4.12572	-5.20015	-2.68727
A0A3Q7IM99	60S ribosomal protein L13					Solyc08g075700.3.1;	Solyc08g075700	translation [GO:0006412]	GO:0003735; GO:0005840; GO:0006412	2.84987	3.65859	2.06495	3.30657	1.64503	1.59455	1.42171	1.99376	0.51482	2.04707	0.772	2.5488			0.0296626	0.108272												2.44611	1.23287	2.9392	1.98186	3.1152	3.16772	3.53007	4.1986	1.10377	2.85245	1.88791	2.95526
A0A3Q7GWS4	60S ribosomal protein L18a					Solyc06g065590.3.1;	Solyc06g065590	translation [GO:0006412]	GO:0003735; GO:0005840; GO:0006412	-1.44302	-0.433149	-2.52029	-0.620983	-5.89574	-2.82779	-5.73509	-2.37274	-4.6621	-2.58023	-4.01968	-2.79521			0.0298017	0.108272												-0.90117	-1.44877	-2.1758	-2.18852	-1.40414	0.0869303	-0.266644	0.607735	-5.37829	-0.766789	-4.31726	-0.570715
A0A3Q7HCR0	60S ribosomal protein L27					Solyc07g043360.1.1;	Solyc07g043360	translation [GO:0006412]	GO:0003735; GO:0005840; GO:0006412	0.93561	1.37803	-0.8146	0.666283	-1.59626	-1.34442	-1.24304	-0.965739	-0.698629	-0.404579	-1.44717	-0.0389662			0.0109205	0.0610142												-4.94142	-4.30051	-5.32611	-0.62225	-2.57642	-4.51414	-3.11005	0.430084	-0.70921	0.341058	-0.187603	0.204891
A0A3Q7GZ83	60S ribosomal protein L27					Solyc06g073300.1.1;	Solyc06g073300	translation [GO:0006412]	GO:0003735; GO:0005840; GO:0006412	1.68977	2.90057	0.754553	2.20445	0.547647	0.37566	0.935518	0.972053	-1.16958	1.25615	-0.806479	1.29042			0.0703294	0.183378												1.73555	0.952599	2.86599	1.41569	2.68991	2.7295	2.28861	3.33746	0.0635805	2.07261	0.560421	1.82722
A0A3Q7EL64	60S ribosomal protein L36					Solyc01g094560.3.1;	Solyc01g094560	translation [GO:0006412]	GO:0003735; GO:0005840; GO:0006412	0.474543	2.1562	0.406885	0.8575	-0.792453	-4.39623	0.0338345	-0.300437	-2.25441	-0.783457	-3.12049	-0.13424			0.0720635	0.185366												-1.89142	-4.27104	0.36942	-1.3452	0.200675	1.66808	1.69511	2.31023	1.1778	0.172166	0.599625	0.640413
A0A3Q7FY79	6-phosphogluconate dehydrogenase, decarboxylating (EC 1.1.1.44)				C5	Solyc04g005160.2.1;	Solyc04g005160	D-gluconate metabolic process [GO:0019521]; pentose-phosphate shunt [GO:0006098]	GO:0004616; GO:0006098; GO:0019521; GO:0050661	-2.11294	-2.05803	-3.41774	-1.05687	-1.51275	-1.45483	-2.20207	-1.99577	-1.77041	-3.79962	-3.63708	-1.28733			0.491555	0.640533												-3.17909	-3.18647	-3.38563	-3.34184	-3.44516	-3.93326	-4.05248	-3.90023	-3.93123	-4.28727	-4.23538	-3.58879
A0A3Q7JBP6	6-phosphogluconate dehydrogenase, decarboxylating (EC 1.1.1.44)					Solyc12g056120.1.1;	Solyc12g056120	D-gluconate metabolic process [GO:0019521]; pentose-phosphate shunt [GO:0006098]	GO:0004616; GO:0006098; GO:0019521; GO:0050661	0.318895	0.093317	-0.281433	0.0227966	0.175237	0.537296	0.18462	0.429261	0.0909786	-0.246277	-0.585563	-0.00298214			0.0473147	0.14372												0.172986	-0.276993	-1.203	-0.376019	-0.596396	-0.798465	-0.939435	-0.581455	-0.875785	-0.642446	-1.97369	-0.178366
Q6TFM2	7,8-dihydroneopterin aldolase (EC 4.1.2.25)			C2		0	0	folic acid biosynthetic process [GO:0046656]; folic acid-containing compound metabolic process [GO:0006760]; tetrahydrofolate biosynthetic process [GO:0046654]	GO:0004150; GO:0006760; GO:0046654; GO:0046656	-0.0336227	0.187283	0.978901	0.0339298	1.9232	1.21061	1.96159	1.33051	2.25934	1.38295	2.04205	1.71223		+	0.0010312	0.0211792		C2		2.26916	0.0122077	1.31486		2.62683	0.0173901	1.55752		2.07305	1.93767	1.2792	2.15476	1.91303	2.1743	1.50682	1.85702	2.50491	2.16227	2.31907	1.78746
A0A3Q7EM55	AA_TRNA_LIGASE_II domain-containing protein					Solyc01g096870.3.1;	Solyc01g096870	prolyl-tRNA aminoacylation [GO:0006433]	GO:0004827; GO:0005524; GO:0005737; GO:0006433	-4.13151	-4.21003	-4.40151	-2.81243	-4.52157	-1.5176	-3.43585	-1.76868	-3.23428	-2.16035	-3.49762	-2.56243			0.271257	0.438944												-2.51848	-3.16435	-2.60106	-4.33554	-4.39441	-3.17262	-5.91139	-3.71461	-6.08934	-3.51693	-4.62276	-2.89526
A0A3Q7GPU8	AA_TRNA_LIGASE_II domain-containing protein					Solyc05g056250.3.1;	Solyc05g056250	aspartyl-tRNA aminoacylation [GO:0006422]	GO:0003676; GO:0004815; GO:0005524; GO:0005737; GO:0006422	-2.68275	-2.66332	-3.89053	-2.86397	-3.6081	-2.47557	-3.43755	-2.81653	-3.22094	-3.15026	-3.68134	-4.16383			0.346076	0.512492												-3.36758	-3.43072	-7.75128	-2.6042	-2.9683	-4.23972	-4.09993	-3.61635	-5.80842	-4.835	-6.64305	-5.05386
A0A3Q7FU99	AA_TRNA_LIGASE_II domain-containing protein					Solyc03g118170.3.1;	Solyc03g118170	glycyl-tRNA aminoacylation [GO:0006426]	GO:0004820; GO:0005524; GO:0005737; GO:0006426	-0.677206	-0.734764	-2.0003	-1.06814	-0.711709	-0.0528164	-0.942709	-0.66533	-1.16304	-0.861212	-1.81895	-1.34964			0.148615	0.297947												-1.76522	-1.53141	-2.94367	-0.66456	-2.34735	-4.25644	-3.09154	-3.68667	-4.83162	-3.31618	-4.41306	-0.595709
A0A3Q7EPA9	AA_TRNA_LIGASE_II domain-containing protein					Solyc01g098870.3.1;	Solyc01g098870	seryl-tRNA aminoacylation [GO:0006434]	GO:0004828; GO:0005524; GO:0006434	-1.78375	-1.61316	-2.3934	-1.08007	-1.5091	-0.0615177	-1.50673	-0.130078	-0.708147	-1.1192	-1.26431	-1.33005			0.135209	0.281421												-0.689778	-0.195261	-2.20773	-0.285789	-1.74295	-1.04675	-2.95026	-0.958929	-3.6974	-1.93463	-2.62421	-1.8944
A0A3Q7F894	AAA domain-containing protein			C2		Solyc01g099760.3.1;	Solyc01g099760	protein catabolic process [GO:0030163]	GO:0005524; GO:0005737; GO:0016787; GO:0030163	0.215778	0.572006	-0.225647	0.921013	1.70745	2.53192	1.70533	2.415	2.06968	2.02964	1.22737	1.86726		+	0.00084976	0.019066		C2		2.67795	0.0095238	1.71914		2.35699	0.0195273	1.4277		2.27786	2.52077	0.9782	2.06999	0.9413	0.0710878	0.508725	0.0549755	0.291146	1.56034	0.910683	1.07845
A0A3Q7F2D8	AAA domain-containing protein			C1		Solyc02g070440.3.1;	Solyc02g070440	0	GO:0005524	-3.19673	-3.41057	-3.24291	-3.66943	-4.14185	-3.66734	-4.38193	-4.71758	-5.60132	-4.47235	-5.3033	-4.06105		+	0.007645	0.0499075		C1		1.64097	0.0267875	-0.847265		1.67523	0.0299985	-1.47959		-2.30271	-2.96928	-2.49599	-1.88209	-2.54201	-3.84176	-4.13634	-4.62391	-3.62497	-2.82664	-3.2761	-2.75781
A0A3Q7H4F2	AAA domain-containing protein				C5	Solyc06g082630.3.1;	Solyc06g082630	protein catabolic process [GO:0030163]	GO:0005524; GO:0005737; GO:0030163; GO:0036402	-0.157583	-0.524364	-0.988262	-0.116682	0.0669394	1.36628	-0.281137	0.776721	0.405186	-0.437771	-0.124602	-0.4407			0.0931232	0.223395												0.606797	0.574776	-0.204213	0.249929	-0.679523	-1.69351	-1.32258	-1.53474	-1.89658	-0.640504	-1.19211	-1.76864
A0A3Q7GJQ1	AAA domain-containing protein					Solyc05g018570.3.1;	Solyc05g018570	protein catabolic process [GO:0030163]	GO:0005524; GO:0005737; GO:0016787; GO:0030163	-1.70574	-2.04019	-3.14151	-1.42416	-1.63751	-0.201559	-1.99689	-0.895402	-1.65644	-1.12221	-1.10631	-1.24414			0.158815	0.31065												-0.279357	-2.64116	0.717151	-0.601437	-0.918681	0.404653	-2.38949	-0.0728874	-1.34811	-1.0618	-2.75844	-0.114037
A0A3Q7FWM7	AAA domain-containing protein					Solyc03g123730.3.1;	Solyc03g123730	protein catabolic process [GO:0030163]	GO:0005524; GO:0005737; GO:0016787; GO:0030163	-1.0556	-0.892292	-1.21354	-0.757601	-0.911452	-0.035099	-0.825563	-0.739278	-1.54139	-0.59481	-1.13052	-1.17459			0.175851	0.330184												-0.546399	-0.512533	-2.41409	-0.513376	-2.08107	-3.07685	-3.27248	-5.37708	-3.04696	-1.88836	-2.16931	-0.649326
A0A3Q7H3V2	AAA domain-containing protein					Solyc04g082250.3.1;	Solyc04g082250	0	GO:0004222; GO:0005524; GO:0016021	2.87601	1.72262	0.279104	1.58801	0.447452	1.4102	-0.309256	1.68635	1.68987	1.59209	0.845836	0.308696			0.464603	0.619598												1.35165	0.676466	0.816817	1.39668	0.895476	0.529603	0.315011	-0.107574	-0.532113	0.711244	-0.629065	0.519518
A0A3Q7HYJ1	AAA domain-containing protein					Solyc06g083620.3.1;	Solyc06g083620	protein catabolic process [GO:0030163]	GO:0005524; GO:0005737; GO:0016787; GO:0030163	-1.29491	-0.929909	-3.13596	-1.27837	-2.76693	0.134769	-1.70403	-0.924331	-2.45691	-1.58874	-2.48612	-1.21179			0.682186	0.781397												-0.947589	0.754932	-2.98577	-1.05351	-1.80596	-3.29506	-4.30676	-4.80097	-4.11046	-2.02163	-3.45527	-1.29703
A0A3Q7ETU0	AAA domain-containing protein					Solyc01g109940.3.1;	Solyc01g109940	protein catabolic process [GO:0030163]	GO:0005524; GO:0005737; GO:0016787; GO:0030163	-0.570169	-0.744036	-1.87618	-0.470858	-0.699367	0.395325	-0.574053	-0.586377	-0.999432	-1.02146	-0.958512	-0.80939			0.212666	0.374303												-0.331597	-0.246189	-1.42052	-0.709061	-1.33247	-3.35532	-2.79462	-3.69567	-4.21422	-1.85321	-2.53271	-1.22452
A0A3Q7FG81	AAI domain-containing protein			C1		Solyc03g034390.1.1;	Solyc03g034390	lipid transport [GO:0006869]	GO:0006869	7.26836	7.01689	6.84445	5.20314	2.28384	1.49841	2.81414	0.966907	0.780111	2.37405	1.87423	3.68214		+	0.00014265	0.0106327		C1		3.51431	0.00595922	-4.69238		2.8416	0.0173237	-4.40558		5.54603	5.85067	7.91866	5.54866	6.64676	8.18435	8.58576	9.2191	7.98209	7.44185	7.4435	6.37741
A0A3Q7FIV4	AAI domain-containing protein		Likely non-specific lipid-transfer protein	C1		Solyc03g034380.1.1;	Solyc03g034380	lipid transport [GO:0006869]	GO:0006869	2.88284	3.15197	2.84089	0.958948	-0.870391	-1.21041	-6.09619	-1.99556	-1.64779	-1.77827	-0.324542	-1.1801		+	0.00373769	0.036422		C1		1.73038	0.0228507	-5.0018		2.82332	0.0173901	-3.69134		2.87393	3.03992	4.71049	2.90756	3.98779	4.36724	4.69766	6.09149	4.35907	4.16265	3.86043	3.34022
A0A3Q7FMA4	AAI domain-containing protein		Homologous to S. lyco Xylem Sap Protein XSP10, required for susceptibility, levels decline upon stress by Fusarium (Kraskicov et al 2011)	C1		Solyc03g079880.3.1;	Solyc03g079880	systemic acquired resistance [GO:0009627]	GO:0005504; GO:0009627	3.10234	1.97193	2.50192	0.643864	-2.31346	-4.03501	-1.5034	-3.40053	-0.949442	-3.84184	-0.0117273	-2.79228		+	0.00138218	0.0235059		C1		3.12971	0.00755658	-4.86811		1.93118	0.0243263	-3.95384		-0.693965	-0.412115	1.32084	-1.66427	1.00352	1.29838	1.24886	-1.31354	2.51548	1.95461	2.13671	1.41684
A0A3Q7J0W1	AAI domain-containing protein			C1		Solyc11g072030.2.1;	Solyc11g072030	0	0	6.7912	6.09893	6.81291	5.16946	4.53227	3.91245	4.25198	3.57626	4.86539	4.30012	5.24687	4.57212		+	0.00121549	0.0220824		C1		2.24959	0.0123969	-2.14989		1.63576	0.0306568	-1.472		4.93508	4.79558	6.77244	4.73724	5.98725	6.50638	6.96493	6.20356	8.51095	6.87481	7.24117	5.83157
A0A3Q7EGZ5	AAI domain-containing protein		Likely non-specific lipid-transfer protein	C1		Solyc01g073680.3.1;	Solyc01g073680	0	GO:0016021	3.47958	2.45308	3.25102	0.853632	-0.106708	-3.29731	0.069582	-0.760314	0.0659466	0.017292	0.54338	0.232175		+	0.00532371	0.0416884		C1		1.89783	0.0172494	-3.53302		1.54948	0.0341446	-2.29463		0.153398	-0.421379	2.05605	0.0110207	1.27813	1.61187	2.25865	1.73216	3.31364	1.4819	2.99063	1.44677
A0A3Q7EQZ3	AAI domain-containing protein			C1		Solyc01g005990.3.1;	Solyc01g005990	0	GO:0016021	8.38057	7.55912	8.52328	6.27984	5.85337	4.28335	5.68031	4.75515	5.77448	5.23903	6.59137	5.94134		+	0.00427449	0.0376663		C1		2.06534	0.0144801	-2.54266		1.5134	0.0362452	-1.79915		5.43253	5.04787	6.92015	4.95616	6.22402	7.04688	7.45848	7.18898	8.29592	6.81375	7.49	6.38998
A0A3Q7GW26	AAI domain-containing protein		Alpha Amylase Inhibitor	C1		Solyc06g065970.1.1;	Solyc06g065970	0	0	9.6384	9.08196	9.58232	7.50491	6.50631	6.8819	6.58679	7.04942	7.31412	7.13105	7.60556	6.97334		+	0.00170483	0.0258236		C1		1.73527	0.0227313	-2.19579		1.42144	0.0423451	-1.69588		5.81519	6.41303	7.91027	6.55287	7.35005	7.08001	7.18894	7.44078	8.53609	7.39415	8.03467	7.04013
A0A3Q7HSL7	AAI domain-containing protein		Likely lipid transfer protein, also proline-rich protein homolog	C1		Solyc08g074480.1.1;	Solyc08g074480	0	0	7.69332	6.60763	7.77441	5.25297	3.07233	3.88922	4.90552	4.5074	5.53762	4.722	5.94058	4.90645		+	0.00578172	0.0433629		C1		1.96259	0.0159783	-2.73847		1.14576	0.0732815	-1.55542		3.91416	3.5738	5.33082	3.68515	5.06903	5.1218	5.53008	5.75455	7.53729	5.54106	6.80624	4.80262
A0A3Q7IDU2	AAI domain-containing protein					Solyc08g005960.2.1;	Solyc08g005960	0	0	4.67171	2.18728	4.13002	1.06008	2.21712	-0.475687	2.07637	1.4157	2.66479	0.925173	3.60537	1.16462			0.282513	0.450872												-1.22116	-1.99776	-0.466809	-1.81876	0.243663	-0.0309687	0.400578	0.255836	3.48727	0.637464	2.08758	0.116905
A0A3Q7HSF7	AAI domain-containing protein					Solyc08g078870.2.1;	Solyc08g078870	0	0	6.13945	6.08329	5.82261	4.27374	3.97799	3.85706	4.10234	3.82082	4.95792	3.36662	5.21594	3.02528			0.0388398	0.1257												-0.30557	-0.906345	0.639276	-0.21497	0.189939	-0.744374	0.190955	1.8041	1.11894	2.01283	3.3167	1.5793
A0A3Q7H2C4	AAI domain-containing protein					Solyc06g073660.3.1;	Solyc06g073660	0	GO:0016021	2.04819	2.2342	2.5369	1.69963	0.845002	-2.75923	-0.320173	-0.365674	0.186974	-1.96009	1.22425	0.880868			0.0264164	0.101219												0.631507	-0.31352	2.19354	-0.250006	1.20726	2.24641	2.33974	1.55638	3.30845	1.95878	2.56689	2.02794
A0A3Q7GXE1	AAI domain-containing protein					Solyc06g060640.1.1;	Solyc06g060640	0	0	4.73413	2.83245	4.95342	1.89049	3.68264	2.15439	3.71243	3.03936	4.21408	1.82872	4.94301	2.23265			0.881613	0.919854												0.843337	-0.647707	1.37431	-0.0177536	0.712964	1.57081	0.525941	0.984993	3.42943	2.36935	2.40498	0.753996
A0A3Q7G5J4	AAI domain-containing protein					Solyc03g034375.1.1;	Solyc03g034375	lipid transport [GO:0006869]	GO:0006869	6.74408	4.72025	7.22528	4.32883	6.43194	4.09348	6.29243	4.44559	5.52982	3.92478	7.58442	5.50596			0.900257	0.9313												3.43902	3.31151	4.05511	2.5456	3.71771	4.22701	4.93053	3.99513	6.80565	4.25805	5.64075	3.88697
A0A3Q7EK12	AAI domain-containing protein					Solyc01g090970.3.1;	Solyc01g090970	0	0	5.97659	4.03776	5.75104	2.01564	2.42872	2.02301	2.17174	2.82278	2.66024	2.21443	2.90848	2.50399			0.0462178	0.141353												1.28908	1.51207	2.58864	1.51534	3.54762	2.47558	2.33974	2.87634	4.58865	3.4208	3.30287	2.75733
A0A3Q7GHC2	AAI domain-containing protein					Solyc05g015490.3.1;	Solyc05g015490	0	0	5.3774	6.3417	6.02647	5.60322	5.64171	3.49732	5.25297	3.47539	4.35284	3.71486	5.23792	4.94747			0.0708694	0.183887												3.44507	3.36632	4.77922	2.84332	4.30541	4.84043	4.82422	5.51316	6.25679	4.81255	5.49457	4.51076
A0A3Q7J376	AAI domain-containing protein					Solyc12g009650.2.1;	Solyc12g009650	0	0	8.46403	7.76706	8.79826	6.86239	6.64967	6.03584	6.89892	6.08551	6.97512	6.46366	7.54894	6.64087			0.0168485	0.0766361												5.24514	5.31313	6.17745	5.62164	6.17745	6.32051	5.39354	5.80294	8.0644	6.58538	7.40495	6.13832
A0A3Q7IPA8	AAI domain-containing protein					Solyc08g079255.1.1;	Solyc08g079255	0	0	4.89393	3.93797	4.98953	3.11335	2.86125	1.21183	2.79457	1.45602	2.43099	2.00709	3.30487	2.83762			0.00972839	0.0572879												2.15282	2.03776	4.11174	1.90971	3.07415	4.18935	4.4981	4.0951	4.66354	3.64198	4.20812	3.04208
A0A3Q7HI57	AAI domain-containing protein					Solyc07g065110.1.1;	Solyc07g065110	systemic acquired resistance [GO:0009627]	GO:0005504; GO:0009627	4.26593	3.81405	4.28065	1.13472	1.62576	-0.606045	1.99291	0.253856	1.80306	0.964458	2.23257	1.0739			0.0329104	0.113822												1.11073	1.50321	3.95838	1.56822	2.744	3.16391	3.6181	3.04125	4.57894	2.63555	2.90742	2.48379
A0A3Q7HSM4	AAI domain-containing protein					Solyc08g079200.1.1;	Solyc08g079200	0	0	5.25796	6.18136	5.6154	2.31531	3.17195	3.08732	2.65479	3.16041	3.81568	3.46077	4.28479	2.73382			0.0990678	0.231418												3.80963	3.19271	4.88051	4.23737	5.17997	4.31006	3.93072	5.1375	4.88104	5.04876	5.65849	4.22537
A0A3Q7HZ37	Aamy domain-containing protein					Solyc09g009190.3.1;	Solyc09g009190	glycogen biosynthetic process [GO:0005978]	GO:0003844; GO:0004553; GO:0005978; GO:0043169	-0.266478	-0.982929	-0.188433	-0.382046	-2.71989	-3.21886	-3.77051	-2.7257	1.41627	-2.72676	-3.6182	-2.25201			0.0572023	0.160094												0.268619	-1.71854	-0.400157	0.67593	-0.453441	-0.725371	-1.26236	-0.60902	0.134866	-1.03425	-0.770355	-0.282463
A0A3Q7EFY6	AB hydrolase-1 domain-containing protein				C3	Solyc01g066457.1.1;	Solyc01g066457	0	GO:0003824	-6.47416	-5.58497	-6.7105	-3.32687	-7.64625	-3.85583	-5.14584	-6.94304	-8.10914	-3.18818	-6.13296	-6.51732			0.927673	0.948999												-1.95041	-2.75988	-1.4433	-2.17405	-1.09862	-0.30634	0.0296106	-0.511524	-0.188266	-0.908296	-0.58926	-1.54614
A0A3Q7GKH5	AB hydrolase-1 domain-containing protein					Solyc05g054330.3.1;	Solyc05g054330	0	GO:0003824	-2.74817	-9.13815	-2.48871	-3.38085	-5.55219	-2.84609	-3.04939	-6.71205	-2.367	-3.16225	-2.84867	-3.29932			0.512748	0.657243												-2.13866	-3.10486	-6.84473	-1.81037	-2.63433	-2.27199	-1.94478	-2.02929	-2.85284	-2.93059	-3.01274	-2.93832
A0A3Q7EZP5	AB hydrolase-1 domain-containing protein					Solyc02g065280.3.1;	Solyc02g065280	0	0	-3.19049	-3.03004	-2.81184	-1.56785	-2.3811	-1.261	-0.878498	-0.958241	-0.92029	-0.638119	-2.04891	-1.94506			0.051234	0.149972												0.357783	0.0358028	-0.693229	-0.334183	-1.38992	-1.0932	-2.27189	-0.23385	-1.26794	-0.751899	-1.08497	-0.815866
A0A3Q7GPY6	AB hydrolase-1 domain-containing protein					Solyc05g054350.3.1;	Solyc05g054350	0	GO:0003824	0.567392	-0.304495	-0.173277	-0.86482	-0.416358	1.31026	0.108414	0.762111	0.150793	0.731197	0.226798	-0.678582			0.417776	0.58097												0.228106	0.0705185	0.109946	0.44252	0.369885	0.474647	-0.287473	0.274242	-1.74571	-0.192073	-0.352697	-0.673401
A0A3Q7GSA0	ABC transporter domain-containing protein					Solyc06g048540.3.1;	Solyc06g048540	0	GO:0005524; GO:0016887	0.520607	-0.664125	-2.213	-0.0324364	-0.475575	1.69698	-0.361837	1.5987	1.77174	1.31915	0.14862	0.0676641			0.191463	0.349184												1.38916	1.48712	0.591296	1.2559	0.482257	0.749288	-0.573083	0.486044	0.0534391	-0.256082	-0.846256	0.563593
A0A3Q7J2K6	Abhydrolase_2 domain-containing protein					Solyc12g006870.2.1;	Solyc12g006870	0	GO:0016787	-4.9442	-5.6813	-4.80989	-4.48891	-2.05803	-4.52545	-1.95613	-4.66741	-1.562	-5.82077	-1.06703	-1.23645			0.124871	0.266085												-2.1029	-1.84041	-2.67668	-3.77092	-2.75106	-2.43173	-2.46977	-2.18508	-5.83837	-2.08914	-1.9877	-2.60654
A0A3Q7ELK6	Abhydrolase_3 domain-containing protein					Solyc01g094010.3.1;	Solyc01g094010	0	GO:0016787	-0.923744	-1.88544	-1.17847	-1.73098	-1.77339	-6.42526	-1.94381	-1.9268	-1.8108	-1.92603	-1.7282	-2.40471			0.288511	0.457709												-1.51643	-2.06103	-1.74958	-1.38498	-1.36218	-0.585498	-1.06256	-0.623274	-2.77506	-1.36903	-1.15853	-2.02435
A0A3Q7F3E2	Abhydrolase_3 domain-containing protein					Solyc02g069800.1.1;	Solyc02g069800	0	GO:0016787	-1.13072	-0.733664	-1.09775	0.951086	0.600572	0.228331	1.35273	0.574349	-0.366581	0.452671	-0.727471	1.3606			0.180512	0.336334												-0.559073	-0.343119	-0.875836	-1.41006	-0.469689	-0.423087	0.0876627	0.756926	-2.88833	0.222501	-1.68519	-0.587156
A0A3Q7IH80	Abhydrolase_3 domain-containing protein					Solyc10g054780.2.1;	Solyc10g054780	0	GO:0016787	-2.42849	-1.37612	-1.6588	-1.53226	-1.13727	-0.900288	-1.60018	-1.52034	-2.26083	-1.69046	-3.80819	-1.39411			0.188109	0.345903												-1.21981	-0.963694	-1.17234	-0.412416	-0.750812	-2.19037	-1.53262	-1.91821	-2.86602	-1.92612	-1.95539	-1.32673
A0A3Q7HT88	ACB domain-containing protein			C1		Solyc08g075690.3.1;	Solyc08g075690	0	GO:0000062	10.0853	9.20572	10.1319	8.06396	7.7095	6.25651	7.8129	6.55524	7.39412	7.19912	8.38565	7.8322		+	0.00690336	0.0471483		C1		1.94157	0.0163032	-2.28818		1.4899	0.037715	-1.66894		6.59416	6.60202	8.69275	6.58903	7.60541	8.26894	8.44202	8.48535	9.45677	8.11685	8.85742	7.91142
Q2MI91	Acetyl-coenzyme A carboxylase carboxyl transferase subunit beta, chloroplastic (ACCase subunit beta) (Acetyl-CoA carboxylase carboxyltransferase subunit beta) (EC 2.1.3.15)	accD				0	0	fatty acid biosynthetic process [GO:0006633]; malonyl-CoA biosynthetic process [GO:2001295]	GO:0003989; GO:0005524; GO:0006633; GO:0008270; GO:0009317; GO:0009570; GO:0009575; GO:0016743; GO:2001295	-2.64778	-2.71579	-4.70721	-2.32738	-3.35858	-1.9229	-3.10451	-1.81992	-4.7124	-1.40193	-5.65873	-2.56576			0.583254	0.717615												-2.6529	-3.08965	-6.88062	-3.84772	-5.44248	-8.9618	-3.07647	-7.51575	-3.21306	-6.09596	-7.76369	-2.21365
A0A3Q7H441	Acetyltransferase component of pyruvate dehydrogenase complex (EC 2.3.1.12)			C2		Solyc07g006790.3.1;	Solyc07g006790	pyruvate metabolic process [GO:0006090]	GO:0004742; GO:0005759; GO:0006090; GO:0045254	0.0444145	0.377832	0.976017	0.967285	1.55876	2.31082	1.4885	2.16849	1.99691	1.70158	1.63311	1.25033		+	0.00306908	0.0332064		C2		2.21332	0.0123969	1.29026		1.94177	0.0242322	1.0541		1.4618	1.88684	0.37189	1.13841	-0.0150309	-2.42093	-2.44456	-2.60186	-2.36195	0.427867	-0.0374908	0.615988
P29000	Acid beta-fructofuranosidase (EC 3.2.1.26) (Acid invertase) (AI) (Acid sucrose hydrolase) (Vacuolar invertase)	TIV1				0	0	sucrose metabolic process [GO:0005985]	GO:0004575; GO:0005775; GO:0005985; GO:0016021	1.82131	1.90939	3.19775	2.30526	2.5124	1.68252	3.04124	2.28155	2.91072	2.4704	3.41425	2.63816			0.340834	0.506133												1.18529	0.719807	1.70086	0.934246	1.33312	2.1221	1.67462	1.89731	2.75008	1.79709	2.05544	2.15177
Q05539	Acidic 26 kDa endochitinase (EC 3.2.1.14)	CHI3				Solyc02g082920.3.1;	Solyc02g082920	cell wall macromolecule catabolic process [GO:0016998]; chitin catabolic process [GO:0006032]; defense response to fungus [GO:0050832]; polysaccharide catabolic process [GO:0000272]	GO:0000272; GO:0004568; GO:0005615; GO:0006032; GO:0016998; GO:0050832	0.923141	2.78994	3.83357	4.94403	4.37486	3.68988	4.74736	0.812808	3.52644	3.03178	3.48606	5.59644			0.778614	0.85481												3.0567	2.47652	3.00284	1.25246	2.90712	3.75298	5.08147	5.56198	6.30168	4.60598	5.45161	3.71663
Q05540	Acidic 27 kDa endochitinase (EC 3.2.1.14)	CHI17		C1		Solyc02g082930.3.1;	Solyc02g082930	cell wall macromolecule catabolic process [GO:0016998]; chitin catabolic process [GO:0006032]; defense response to fungus [GO:0050832]; polysaccharide catabolic process [GO:0000272]	GO:0000272; GO:0004568; GO:0005615; GO:0006032; GO:0016998; GO:0050832	6.18773	7.04594	7.63307	6.198	4.00918	3.62541	4.03218	2.94063	3.50376	3.38836	3.93613	4.65395		+	6.79789e-05	0.00798823		C1		3.24986	0.0072518	-3.11433		3.08774	0.0154448	-2.89563		6.23256	6.34127	7.41856	6.60029	6.76555	7.70245	8.10242	8.4796	8.54242	7.51435	8.01637	7.16655
A0A3Q7GXH5	Aconitase_C domain-containing protein				C4	Solyc06g060790.1.1;	Solyc06g060790	0	GO:0016836	2.54357	2.24539	4.14974	2.57245	2.89635	3.03111	3.25105	3.62203	3.5268	3.81852	3.63785	3.16153			0.291868	0.460348												1.86425	1.57724	1.47569	2.07841	1.06089	-0.491456	0.680482	0.114107	2.34257	1.3642	1.66496	2.82795
A0A3Q7J2T1	Aconitate hydratase (Aconitase) (EC 4.2.1.3)					Solyc12g005860.2.1;	Solyc12g005860	0	GO:0003994; GO:0047780; GO:0051539	0.366108	0.458479	0.0962143	0.685411	0.441463	0.809872	0.112095	0.360295	0.0366249	0.187004	-0.139369	0.473163			0.280004	0.447939												-0.589356	-0.580639	-0.31681	-0.332779	-0.450974	-0.636586	-0.867431	-0.405897	-0.656117	-0.617827	-0.909628	-0.657715
A0A3Q7HBK4	Aconitate hydratase (Aconitase) (EC 4.2.1.3)					Solyc07g052350.3.1;	Solyc07g052350	0	GO:0003994; GO:0047780; GO:0051539	1.89831	1.97875	1.30428	1.94865	1.91941	2.88566	1.56778	2.41765	2.12795	1.76608	1.79852	1.77069			0.333576	0.4993												1.14419	1.21882	0.677239	1.48951	0.586123	0.156823	0.348374	0.113251	0.749736	0.607381	0.455067	1.34052
A0A3Q7H036	ACT domain-containing protein					Solyc06g068670.3.1;	Solyc06g068670	0	0	2.28205	2.2328	3.21356	3.08229	3.35901	4.39933	3.91449	4.89808	4.62887	4.59756	3.57761	3.39172			0.0153767	0.0720545												3.0982	2.97276	3.00749	3.19523	3.08016	2.9095	2.47125	3.10417	2.12423	2.6987	2.14101	3.02591
A0A3Q7EGP8	Acyl carrier protein			C1		Solyc01g067730.3.1;	Solyc01g067730	fatty acid biosynthetic process [GO:0006633]	GO:0006633; GO:0031177	5.21954	4.9864	5.82102	4.82705	4.12088	3.1089	4.03308	3.62437	4.06025	4.15408	4.28813	4.28522		+	0.000924984	0.019917		C1		2.47189	0.00999896	-1.49169		1.80805	0.0259723	-1.01658		3.85595	3.35308	5.0184	3.87576	3.55273	3.51165	3.25426	3.06283	4.28076	3.85904	3.82644	4.45974
A0A3Q7GT96	Acyl carrier protein			C1		Solyc06g054510.3.1;	Solyc06g054510	fatty acid biosynthetic process [GO:0006633]	GO:0006633	1.23016	1.57376	2.15214	1.15714	0.850232	0.292019	0.342707	0.642074	1.08031	0.907337	1.30287	1.41369		+	0.00626142	0.0455606		C1		1.86709	0.0181517	-0.99654		0.636514	0.232068	-0.352246		-2.19352	-2.03167	0.259257	-0.49642	-1.4979	-2.61971	-0.957667	-1.29989	0.134547	-0.819821	-0.0812454	1.38848
A0A3Q7JJK9	Acyl carrier protein				C4	Solyc11g012180.2.1;	Solyc11g012180	fatty acid biosynthetic process [GO:0006633]	GO:0006633	0.204943	1.52601	1.59581	1.18555	0.128331	0.0211658	0.370705	0.322637	0.542559	0.193291	-0.383309	0.313437			0.0224495	0.0913723												-0.290614	-0.0922489	0.517501	-0.575022	-1.07875	-1.60247	-1.21121	-1.90254	1.01798	0.0927744	0.0703201	1.31437
A0A3Q7EJH8	Acyl carrier protein					Solyc01g088570.3.1;	Solyc01g088570	fatty acid biosynthetic process [GO:0006633]	GO:0006633	1.54281	2.85378	2.97693	3.20094	2.5803	1.73634	1.98815	1.4602	3.08191	1.75357	1.29419	2.80597			0.408351	0.571135												0.317334	1.22955	1.02023	1.90513	1.59231	-2.39455	1.36202	1.25449	3.19775	3.05048	3.66222	3.42929
A0A3Q7FY66	Acyl carrier protein					Solyc04g015370.3.1;	Solyc04g015370	fatty acid biosynthetic process [GO:0006633]	GO:0006633	3.62631	3.8394	4.28926	3.71659	3.59453	2.82064	3.35242	1.98005	3.88436	3.47855	2.43045	3.32937			0.118411	0.257666												2.91918	2.80595	4.03762	1.7064	3.23178	3.0245	3.54683	2.36224	5.0983	3.9958	4.30514	3.6538
Q672Q9	Acyl carrier protein					Solyc03g118410.3.1;	Solyc03g118410	fatty acid biosynthetic process [GO:0006633]	GO:0006633	5.92357	6.27223	7.04146	6.39427	6.63207	5.82643	6.55776	6.51371	6.83025	6.72326	6.98251	6.51252			0.304373	0.471507												6.06695	5.7463	6.76376	5.57322	6.32344	6.80267	6.84398	6.83365	7.22846	6.05735	6.61365	6.2326
A0A3Q7GWB4	Acyl-[acyl-carrier-protein] desaturase (EC 1.14.19.-)					Solyc06g053480.3.1;	Solyc06g053480	fatty acid biosynthetic process [GO:0006633]	GO:0006633; GO:0009507; GO:0045300; GO:0046872	0.00412941	-0.527365	-1.76788	-1.18957	-3.06151	-1.07294	-2.00095	-0.305184	-1.34289	-0.235718	-1.20359	-1.84153			0.531791	0.676135												0.542718	0.630634	0.0516596	0.226664	-0.236156	-0.883096	-1.96626	-1.17869	-1.70188	-0.135633	-1.84282	0.181044
A0A3Q7HW99	Acylphosphatase (EC 3.6.1.7)					Solyc09g008190.3.1;	Solyc09g008190	0	GO:0003998	-1.49789	-2.37276	0.899763	-2.67503	-2.69115	-3.37861	-6.1781	-2.37341	-3.10815	-3.95448	-2.00994	-2.97514			0.131924	0.277496												-5.99159	-6.60026	-3.40166	-3.58894	-3.50075	-5.28009	-5.49293	-6.14996	-1.10635	-3.67775	-3.60885	-2.47727
A0A3Q7GU14	AD domain-containing protein			C2		Solyc04g025670.3.1;	Solyc04g025670	0	0	-4.39523	-7.5925	-6.83411	-1.61883	0.153241	0.990358	0.173847	-0.763	-0.0448647	0.899771	1.95564	-0.733596		+	0.00223386	0.0290947		C2		1.58278	0.0296922	5.24878		1.7473	0.0275131	5.62941		-0.699567	-0.299547	0.879315	0.986086	-0.562964	1.10779	-4.07303	0.778145	-4.43095	-0.300818	1.34387	-1.10543
A0A3Q7I9U4	Adenosylhomocysteinase (EC 3.3.1.1)					Solyc09g092380.3.1;	Solyc09g092380	one-carbon metabolic process [GO:0006730]	GO:0004013; GO:0006730	3.90109	3.74871	2.53003	3.39445	3.00103	3.66357	2.9049	3.41474	2.47653	3.14315	2.61967	3.14739			0.266597	0.434562												2.84119	2.65422	3.11457	3.72414	2.9246	2.42874	2.09132	2.8062	2.42354	2.46009	1.71154	3.1068
A0A3Q7I041	Adenylosuccinate lyase (ASL) (EC 4.3.2.2) (Adenylosuccinase)					Solyc07g006530.3.1;	Solyc07g006530	'de novo' AMP biosynthetic process [GO:0044208]; 'de novo' IMP biosynthetic process [GO:0006189]	GO:0004018; GO:0006189; GO:0044208; GO:0070626	-3.52271	-4.9175	-5.91082	-4.54412	-5.20576	-4.01239	-6.87979	-4.04954	-6.83165	-4.08656	-8.29795	-4.78224			0.472131	0.623746												-5.09429	-8.72016	-4.93165	-4.63885	-7.18603	-5.80923	-8.18768	-3.78497	-6.94035	-5.15771	-8.09048	-4.97598
Q9FYW9	Adenylosuccinate synthetase, chloroplastic (AMPSase) (AdSS) (EC 6.3.4.4) (IMP--aspartate ligase)	PURA			C5	0	0	'de novo' AMP biosynthetic process [GO:0044208]; IMP metabolic process [GO:0046040]	GO:0000287; GO:0004019; GO:0005525; GO:0005737; GO:0009507; GO:0044208; GO:0046040	-0.886923	-1.44338	-2.4418	-0.900242	-0.953023	0.265013	-0.364452	0.612945	0.563437	0.0685291	-1.09424	-1.39444			0.105203	0.24101												-0.273	0.116638	-1.12804	-0.144829	-1.76943	-2.33418	-2.06064	-1.75732	-1.54504	-0.372882	-1.63803	-1.45654
A0A3Q7IKN3	Adenylosuccinate synthetase, chloroplastic (AMPSase) (AdSS) (EC 6.3.4.4) (IMP--aspartate ligase)	PURA				Solyc10g080320.2.1;	Solyc10g080320	'de novo' AMP biosynthetic process [GO:0044208]	GO:0000287; GO:0004019; GO:0005525; GO:0009507; GO:0044208	-2.59236	-2.77007	-6.18716	-2.29443	-2.82207	-1.91907	-2.68151	-1.8055	-1.69154	-2.16904	-4.42823	-4.89692			0.496634	0.644321												-1.86222	-1.54846	-5.02204	-1.61727	-2.75376	-3.0942	-5.62833	-2.32844	-6.03409	-2.14435	-2.23179	-2.74796
A0A3Q7IGH0	Adenylyl cyclase-associated protein					Solyc10g051340.2.1;	Solyc10g051340	cell morphogenesis [GO:0000902]; cytoskeleton organization [GO:0007010]	GO:0000902; GO:0003779; GO:0007010	-1.79049	-1.96612	-1.51443	-1.36016	-0.71717	-0.0442162	-1.18401	-0.147214	-0.771391	-0.817978	-0.547414	-1.56275			0.0134866	0.0678138												-1.23035	-1.56825	-1.70718	-1.52152	-2.33895	-3.96677	-3.44305	-2.64997	-2.59545	-2.58987	-3.34658	-1.90451
A0A3Q7IL60	Adenylyl-sulfate kinase (EC 2.7.1.25)					Solyc10g080680.2.1;	Solyc10g080680	hydrogen sulfide biosynthetic process [GO:0070814]; sulfate assimilation [GO:0000103]	GO:0000103; GO:0004020; GO:0005524; GO:0070814	-2.70266	-8.20154	-1.02115	-3.54777	-3.85616	-5.13545	-2.89337	-2.93815	-2.92316	-3.38866	-1.85603	-6.21524			0.984064	0.989997												-4.71229	-7.95788	-3.92618	-4.3218	-9.5572	-4.9437	-4.4308	-5.98032	-9.28431	-4.17017	-6.07258	-2.3702
A0A3Q7GNQ9	ADF-H domain-containing protein			C2		Solyc06g005360.3.1;	Solyc06g005360	actin filament depolymerization [GO:0030042]	GO:0003779; GO:0015629; GO:0030042	3.07081	3.24446	3.06108	3.25749	3.97775	3.41421	3.84205	3.83036	3.90298	3.64812	3.87789	3.55368		+	0.0016378	0.0256298		C2		2.01478	0.0149	0.607632		2.67493	0.0173901	0.587208		1.91911	1.18969	1.82575	2.32943	2.00066	1.37795	2.40432	1.65603	2.85599	2.1702	1.75142	2.97213
A0A3Q7HZN7	ADF-H domain-containing protein					Solyc09g010440.3.1;	Solyc09g010440	actin filament depolymerization [GO:0030042]	GO:0003779; GO:0015629; GO:0030042	-0.28083	-0.371264	-1.32973	-1.68843	-0.903571	-0.632231	-0.817171	-0.694621	-0.263454	-1.03751	-0.488154	-1.21561			0.864951	0.908504												-0.452817	-0.329504	0.0153646	-0.306429	-0.758138	-0.069766	-0.738627	-0.818596	-0.254085	-0.63831	-0.704668	-1.35114
A0A3Q7GNI7	ADH_N domain-containing protein					Solyc05g056545.1.1;	Solyc05g056545	0	GO:0008270; GO:0016491	-2.47293	-2.35101	-2.66545	-2.08635	-1.14086	-0.0598316	-1.35461	-0.084712	-0.217064	-0.826433	-2.55012	-1.44855			0.0209418	0.0879159												-2.41245	-3.80066	-3.89692	-3.34215	-8.23635	-5.99026	-3.23661	-5.69018	-4.61418	-3.90502	-3.33044	-3.99026
A0A3Q7HI60	ADH_zinc_N domain-containing protein					Solyc05g056540.3.1;	Solyc05g056540	oxidation-reduction process [GO:0055114]	GO:0055114	-0.787014	-1.40074	-5.21708	-0.863829	-0.298652	1.35077	-0.0734959	1.28773	1.24711	0.130766	0.134469	-1.15039			0.0633834	0.17077												-0.152484	-1.03313	-2.85411	-2.1313	-3.36877	-5.75535	-1.29097	-9.61586	-4.252	-2.65632	-2.7417	0.0600491
A0A3Q7FPB3	ADK_lid domain-containing protein					Solyc03g111200.3.1;	Solyc03g111200	0	GO:0004017; GO:0005524	7.20962	6.51088	7.82889	5.98458	5.48651	4.32838	5.59345	4.50847	5.24698	5.01589	6.09872	5.83854			0.00810317	0.0514484												5.03898	4.98692	6.12146	4.6871	5.92495	6.33302	6.87923	6.57575	7.51525	6.05044	6.92765	5.71647
A0A3Q7GDN7	ADK_lid domain-containing protein					Solyc05g014980.3.1;	Solyc05g014980	0	GO:0004017; GO:0005524	4.74039	4.03776	5.34392	3.24671	3.22054	0.939663	3.07891	1.32853	2.54236	2.30404	3.72552	2.91128			0.023824	0.0949612												2.11276	1.97416	3.49642	1.81734	2.9642	3.44123	3.75208	3.75695	4.61699	3.18578	3.97863	2.82175
P93767	ADP/ATP translocator					0	0	0	GO:0005743; GO:0016021; GO:0022857	3.64647	3.57915	3.5369	3.07141	3.19608	3.56423	2.24588	2.94262	2.72032	2.41202	3.08958	2.32794			0.0543388	0.15567												1.77341	1.43357	2.73023	3.14472	2.41307	1.56106	2.13332	1.94927	3.15184	2.52947	3.18189	2.50101
K4AT92	AGO4A					Solyc01g008960.3.1;	Solyc01g008960	gene silencing by RNA [GO:0031047]	GO:0003676; GO:0031047	-4.82312	-3.21097	-5.30927	-4.3371	-6.65155	-2.83092	-7.93299	-5.01152	-3.69578	-4.3098	-6.69615	-5.47178			0.584707	0.718439												-3.72679	-2.82248	-4.5734	-1.95601	-4.16002	-5.13756	-3.66035	-5.57259	-4.70438	-5.92143	-5.57755	-4.71815
A0A3Q7IJV9	Aha1_N domain-containing protein					Solyc10g078930.2.1;	Solyc10g078930	0	GO:0001671; GO:0051087; GO:0051879	-2.92805	-2.71713	-3.28582	-1.95423	-2.83752	0.00127029	-2.98083	-1.55188	-3.49442	-2.00727	-3.50614	-2.88552			0.264951	0.433161												-2.12471	-1.06541	-3.48307	-2.29872	-2.2791	-3.71597	-3.55407	-3.59102	-4.96062	-3.31537	-5.08972	-3.67678
A0A3Q7FER0	AIG1-type G domain-containing protein					Solyc01g111240.3.1;	Solyc01g111240	0	GO:0005525; GO:0016817	-3.74798	-4.16415	-4.99869	-4.81895	-6.67743	-2.62868	-7.23437	-7.36119	-2.27694	-2.50895	-2.18823	-4.78372			0.0575017	0.160428												-6.04331	-3.15753	-2.78054	-4.0504	-7.47468	-2.37934	-2.36819	-7.26709	-0.670146	-2.19242	-3.30025	-5.54026
A0A3Q7FN98	Alanine--tRNA ligase (EC 6.1.1.7) (Alanyl-tRNA synthetase) (AlaRS)					Solyc03g097290.3.1;	Solyc03g097290	mitochondrial alanyl-tRNA aminoacylation [GO:0070143]	GO:0000049; GO:0004813; GO:0005524; GO:0005739; GO:0008270; GO:0070143	-1.3343	-1.70167	-2.87998	-1.87928	-2.46177	-0.899683	-2.30594	-1.51655	-2.38251	-1.68456	-2.45549	-2.32039			0.63157	0.74882												-2.33116	-1.99472	-1.88441	-1.19925	-2.71397	-2.04556	-2.03988	-2.57104	-2.29909	-1.59872	-2.58728	-2.98229
A0A3Q7G8C8	Alba domain-containing protein				C2	Solyc04g081880.3.1;	Solyc04g081880	0	GO:0003676	-0.617762	-0.861969	-7.26532	0.329197	-4.26617	-0.0304661	-3.91579	-0.464604	-5.53704	-0.378008	-6.29222	-1.49499			0.776902	0.853612												0.20419	-0.0474606	0.0514021	0.246944	-0.386037	0.11604	-0.0794592	0.63995	-2.28286	-0.977384	-2.00018	-0.712324
A0A3Q7I850	Alba domain-containing protein					Solyc09g091590.3.1;	Solyc09g091590	0	GO:0003676	-3.74676	-3.53391	-7.47023	-3.55836	-4.99653	-5.29189	-6.06088	-4.9506	-4.9766	-3.44709	-4.9139	-4.86634			0.61634	0.740273												-3.68216	-4.89015	-3.52565	-4.59879	-3.23585	-2.01424	-2.86493	-2.22419	-3.62405	-3.30636	-4.30112	-3.74467
A0A3Q7GX28	Alba domain-containing protein					Solyc06g066100.3.1;	Solyc06g066100	0	GO:0003676	-0.952818	-0.909258	-1.86966	-0.35216	-0.145789	-0.659924	-0.630869	-0.0966463	-0.518112	-0.368635	-0.111562	-0.642047			0.106935	0.241964												0.917209	0.757921	0.978604	0.266272	0.832219	1.74803	1.76434	1.69442	-1.25029	0.539514	0.281694	0.654741
K4BF05	Alcohol acyl transferase	AAT2				Solyc03g025320.3.1;	Solyc03g025320	cutin biosynthetic process [GO:0010143]; localization [GO:0051179]; trichome morphogenesis [GO:0010090]	GO:0005737; GO:0010090; GO:0010143; GO:0016747; GO:0051179	1.78988	1.32052	0.839878	1.00895	0.952407	2.02164	0.738768	1.86143	1.16393	1.47038	1.23187	0.929971			0.823362	0.882882												2.18892	2.11155	2.34769	2.94558	2.1637	1.72779	1.50081	2.0891	1.35709	1.7149	0.929268	1.81292
A0A3Q7FSE5	Aldedh domain-containing protein				C5	Solyc03g114150.3.1;	Solyc03g114150	0	GO:0016620	2.01955	1.64286	1.44252	2.48126	2.69688	4.05691	2.65139	4.03007	3.58786	3.08414	2.65831	2.27699			0.0238055	0.0949612												2.21511	2.52506	1.00279	1.99627	0.341325	-1.53126	-1.12084	-1.18277	-1.23295	0.698249	-0.333241	1.4433
A0A3Q7JRL8	Aldedh domain-containing protein					Solyc12g007030.2.1;	Solyc12g007030	0	GO:0016620	-3.25089	-2.81685	-3.84112	-2.7021	-3.04508	-2.10238	-3.00762	-4.39385	-4.14962	-5.57131	-5.82487	-3.49563			0.048241	0.145213												-4.85188	-3.97402	-9.5968	-4.72782	-4.86891	-5.48854	-2.60545	-6.38393	-5.56956	-3.47385	-4.32544	-4.12183
A0A3Q7H3C5	Aldedh domain-containing protein					Solyc07g005390.3.1;	Solyc07g005390	0	GO:0016620	3.37787	3.23733	2.56517	2.97255	2.73364	4.0278	2.6763	3.73151	3.06616	3.19917	2.49882	2.67327			0.479065	0.630411												2.2953	2.64123	2.42294	3.60515	2.0099	0.952996	1.00785	1.32384	1.52441	1.76646	1.35227	2.74379
A0A3Q7GM08	Aldedh domain-containing protein					Solyc03g122310.3.1;	Solyc03g122310	0	GO:0016620	-0.897005	-0.98489	-5.05069	-1.6434	-1.66768	-0.702971	-1.43225	-1.48485	-2.36065	-1.7046	-1.6139	-1.90193			0.615191	0.739559												-2.59722	-2.63054	-2.17905	-1.06512	-2.1575	-5.11757	-2.9526	-2.90844	-2.90229	-2.70693	-3.93867	-2.61457
A0A3Q7H0W4	Aldedh domain-containing protein					Solyc06g071000.3.1;	Solyc06g071000	0	GO:0016620	-2.0693	-1.00156	-5.48338	-1.35803	-0.895444	-0.038559	-1.72655	-1.0221	-1.87459	-1.28134	-1.615	-1.20091			0.262897	0.431165												-1.82125	-2.9556	-3.14956	-1.42834	-4.0242	-6.07879	-6.73262	-4.72836	-4.52263	-3.47466	-3.65439	-1.84037
Q9FV24	Aldehyde oxidase (Aldehyde oxidase TAO2) (EC 1.2.3.1)	AO2				0	0	0	GO:0004031; GO:0005506; GO:0009055; GO:0051537; GO:0071949; GO:0102797; GO:0102798	-3.8671	-4.24592	-3.27421	-5.82526	-5.30568	-5.72638	-4.63706	-3.78767	-6.70917	-4.94698	-3.16932	-6.92841			0.488581	0.638215												-6.78615	-7.02554	-4.79504	-5.90969	-5.04445	-4.95119	-4.41787	-4.9288	-2.4265	-4.62527	-3.25636	-4.67926
A0A3Q7HCH3	Aldo_ket_red domain-containing protein			C2		Solyc07g043570.3.1;	Solyc07g043570	0	GO:0016491	-0.802374	-1.81377	-0.687567	-0.611923	0.936372	1.57974	0.979294	1.7301	1.91592	1.44645	1.56198	0.323472		+	0.000348384	0.0140937		C2		3.06823	0.00776744	2.28528		2.62555	0.0173901	2.29086		1.4031	1.81581	-0.222663	1.5017	0.518804	0.776561	-0.398936	-1.07402	-0.642974	0.34546	-0.285789	0.234797
A0A3Q7I069	Aldo_ket_red domain-containing protein				C4	Solyc09g011240.3.1;	Solyc09g011240	0	GO:0016491	-0.0624561	-0.146835	1.64542	0.607784	1.49577	0.944401	1.4536	1.48043	1.41862	1.08979	2.24034	1.38768			0.0730089	0.187617												1.60719	1.58037	1.20761	1.61199	0.56368	-0.31552	0.0646105	-0.0775337	1.87485	1.50852	1.90086	1.40702
A0A3Q7EME3	Aldo_ket_red domain-containing protein					Solyc01g097380.2.1;	Solyc01g097380	0	GO:0016491	2.47945	-0.27824	-0.513874	-2.04517	-6.36075	-1.68866	-0.446815	-6.91965	-0.195593	-0.33428	-0.381772	-1.03602			0.0718755	0.185284												-3.79223	-1.70666	2.16472	-4.2983	-0.771924	-0.36127	1.91348	-0.330656	1.47616	-2.10227	-0.86816	-4.80242
A0A3Q7GWC2	Aldo_ket_red domain-containing protein					Solyc06g053585.1.1;	Solyc06g053585	0	GO:0016491	0.471788	0.119057	-1.80663	0.283419	-0.317393	0.49432	-0.272295	0.723655	0.303242	-0.274233	0.0336313	0.268193			0.71422	0.805101												0.5558	0.143835	-0.158483	0.108967	0.0253019	-0.771869	-0.605218	-0.690771	-0.924733	0.129298	-0.416451	0.340113
A0A3Q7ERS3	Aldo_ket_red domain-containing protein					Solyc01g106450.3.1;	Solyc01g106450	0	0	-0.0552883	0.0777454	-0.0120125	-0.266514	0.227393	0.9991	0.099041	1.12116	0.651669	0.772188	0.266082	-0.506154			0.168247	0.320872												0.61085	0.80336	-0.695535	0.870762	0.243871	0.327453	-0.325147	0.505747	-0.0168333	-0.349284	0.0123539	-0.807352
A0A3Q7EU34	Aldo_ket_red domain-containing protein					Solyc01g110450.3.1;	Solyc01g110450	0	GO:0016491	-0.177654	-0.301107	-1.31675	0.15522	-0.476115	0.65144	-0.0445232	-0.323697	-0.549461	0.210575	-0.297791	-0.127526			0.606528	0.735435												-0.302287	-0.114555	0.262702	0.694885	-0.582833	0.0414	-1.22501	-0.00601387	-0.196942	-1.68566	-0.633268	-0.104113
A0A3Q7IZI6	Aldo_ket_red domain-containing protein					Solyc11g067160.2.1;	Solyc11g067160	0	0	-0.916092	-0.882864	-1.10295	-0.47788	-1.71909	-0.566986	-1.3072	0.415364	0.0879593	-0.0514584	-0.229711	-0.915954			0.394151	0.557702												-0.549605	-1.33544	-0.860644	-0.463793	-0.925731	-4.98422	-2.41347	-1.31469	-2.06569	-2.11014	-2.38846	-1.07467
A0A3Q7I8W0	Aldo_ket_red domain-containing protein					Solyc09g097970.3.1;	Solyc09g097970	0	0	-2.42773	-5.08499	-2.77954	-4.14653	-3.78836	-2.24775	-2.93998	-2.13266	-1.97569	-2.37127	-4.18215	-3.52986			0.520351	0.664437												-4.21863	-2.80687	-3.26118	-3.27763	-3.85672	-5.76832	-4.13371	1.22364	-3.94725	-4.54817	-5.15417	-4.62599
A0A3Q7JD46	Aldo_ket_red domain-containing protein					Solyc12g098150.2.1;	Solyc12g098150	0	0	0.0258942	0.502386	-0.669718	-0.0548782	0.279571	1.06725	0.331223	0.256274	0.181684	-1.02696	-0.623935	0.323073			0.15315	0.303797												0.00934124	-0.450945	-0.38535	0.075676	-0.890548	-1.63989	-1.92302	-1.3621	-5.19273	-0.767522	-1.9166	-0.121876
A0A3Q7FPQ1	Aldose 1-epimerase (EC 5.1.3.3) (Galactose mutarotase)			C2		Solyc03g113030.3.1;	Solyc03g113030	hexose metabolic process [GO:0019318]	GO:0004034; GO:0019318; GO:0030246	-2.80357	-1.21312	-2.54945	-0.734129	1.17665	1.17896	0.691545	0.649165	1.69732	1.49937	1.33412	-0.0155764		+	0.000572827	0.0162707		C2		2.04235	0.0147045	2.74915		2.38197	0.0195273	2.95388		0.385627	0.879597	-0.217668	0.591421	-0.324203	1.84055	1.02987	1.39438	-3.88904	-0.341094	0.0471821	-0.436756
A0A3Q7FUJ4	Aldose 1-epimerase (EC 5.1.3.3) (Galactose mutarotase)			C1	C4	Solyc03g118650.3.1;	Solyc03g118650	hexose metabolic process [GO:0019318]	GO:0004034; GO:0019318; GO:0030246	3.63719	3.68026	4.90574	2.86116	1.79227	0.905293	2.19311	1.74086	1.92425	1.8751	2.48336	2.15868		+	0.00185353	0.0268964		C1		2.09636	0.0138235	-2.1132		1.62167	0.0309293	-1.66074		0.951468	1.03166	1.86349	1.45738	0.602029	0.290729	0.43835	0.101542	2.21237	1.81317	1.51811	2.66476
A0A3Q7GCI2	Alpha-1,4 glucan phosphorylase (EC 2.4.1.1)				C4	Solyc05g012510.3.1;	Solyc05g012510	carbohydrate metabolic process [GO:0005975]	GO:0005975; GO:0008184; GO:0030170; GO:0102250; GO:0102499	-1.74844	-1.87716	-4.45276	-1.66632	-2.89144	-2.24808	-3.54421	-1.92721	-1.94884	-1.71227	-3.10844	-2.55102			0.889051	0.924182												-2.16665	-2.91818	-2.51148	-1.70562	-3.46756	-4.99681	-3.36985	-4.37089	-2.26297	-2.15333	-2.33094	-2.33042
A0A3Q7I2P2	Alpha-1,4 glucan phosphorylase (EC 2.4.1.1)					Solyc09g031970.3.1;	Solyc09g031970	carbohydrate metabolic process [GO:0005975]	GO:0005975; GO:0008184; GO:0030170; GO:0102250; GO:0102499	-1.41699	-1.99258	2.48043	0.976126	0.58694	-1.25845	-0.0797329	-1.32774	-2.36811	-2.03366	-2.52502	0.972186			0.450754	0.608143												0.343554	-2.0456	-1.69428	-0.192404	1.10582	-2.54783	2.06761	-2.42601	-0.314288	-1.97963	-2.01199	0.692799
A0A411DZ48	Alpha-1,4 glucan phosphorylase (EC 2.4.1.1)	PHO1a				0	0	carbohydrate metabolic process [GO:0005975]	GO:0005975; GO:0008184; GO:0030170; GO:0102250; GO:0102499	-2.95359	-3.1303	-4.17242	-3.39935	-3.80129	-2.75289	-4.81408	-3.12392	-2.81034	-2.60517	-4.24126	-3.93733			0.899791	0.931179												-3.81946	-4.45908	-4.5036	-3.07964	-4.13982	-4.17072	-5.22165	-5.11375	-4.51945	-3.7762	-4.7605	-3.8687
A0A3Q7HZG5	Alpha-carbonic anhydrase domain-containing protein					Solyc09g009830.3.1;	Solyc09g009830	0	GO:0004089; GO:0008270; GO:0016021	-0.065464	-0.54554	0.799086	-2.48444	-0.522616	-2.36915	-0.471714	-0.957582	-0.0900726	-1.09777	-0.831441	-1.31477			0.779527	0.85511												-2.72112	-3.22296	-1.87657	-1.774	-1.69581	-1.20639	-1.05829	-1.17117	0.634822	-1.35637	-0.955229	-1.69691
A0A3Q7G376	Alpha-galactosidase (EC 3.2.1.22) (Melibiase)			C2		Solyc03g019790.3.1;	Solyc03g019790	carbohydrate metabolic process [GO:0005975]	GO:0005975; GO:0052692	-2.93119	-1.74898	-2.72502	-1.05793	0.299657	-0.779896	0.394588	-0.50043	-0.46044	-0.0672588	-0.290217	-0.420043		+	0.00243407	0.030105		C2		1.91218	0.0169141	1.96926		1.63294	0.0306568	1.80629		-0.236049	-1.35871	-0.642463	-0.629829	-0.486583	1.64179	1.13816	1.25262	-1.32934	-0.194068	0.578436	-0.722647
A0A3Q7GSM2	Alpha-galactosidase (EC 3.2.1.22) (Melibiase)			C2		Solyc06g050130.3.1;	Solyc06g050130	carbohydrate metabolic process [GO:0005975]	GO:0005975; GO:0052692	-4.16444	-2.17144	-2.89709	-1.59578	-0.454812	-0.374229	-0.542355	-1.26043	-0.945631	-1.10506	-0.0104818	-1.28999		+	0.0071323	0.0479679		C2		1.55661	0.0311898	2.04923		1.46216	0.0393065	1.8694		-0.709207	-0.120153	-1.32056	-1.02737	-0.687285	0.68448	-0.00423145	0.42112	-1.00873	-0.736325	-0.486404	-1.18762
A0A3Q7FZP1	Alpha-galactosidase (EC 3.2.1.22) (Melibiase)					Solyc04g008730.3.1;	Solyc04g008730	carbohydrate metabolic process [GO:0005975]	GO:0005975; GO:0052692	-1.89274	-0.322594	1.35117	1.02425	1.78327	1.36519	2.2133	1.10846	1.77654	1.74558	2.26236	1.82378			0.0368525	0.121928												0.936509	0.765396	1.76314	0.934696	1.61744	2.24338	2.33507	2.45739	1.80213	1.92568	2.22469	1.19553
H1AC30	Alpha-L-arabinofuranosidase/beta-D-xylosidase	SlArf				0	0	carbohydrate metabolic process [GO:0005975]; seed coat development [GO:0010214]	GO:0005975; GO:0010214; GO:0046556; GO:0048046	-3.54281	-5.43398	-4.04046	-7.40182	-2.20697	-3.50386	-3.39874	-2.62788	-1.65683	-4.06618	-1.64696	-5.67757			0.159985	0.311689												-6.34028	-5.46465	-5.89073	-3.45288	-6.50768	-8.44638	-4.10394	-6.36012	-4.60727	-7.03556	-5.40062	-2.23466
E0XN34	Alpha-mannosidase (EC 3.2.1.-)					Solyc06g068860.3.1;	Solyc06g068860	mannose metabolic process [GO:0006013]; protein deglycosylation [GO:0006517]	GO:0004559; GO:0005774; GO:0006013; GO:0006517; GO:0030246; GO:0046872	2.53189	2.5005	2.78288	2.23465	2.51829	2.12599	2.43019	2.17151	2.80063	2.32441	2.7484	1.96465			0.600976	0.731028												2.48806	2.21103	2.58656	1.96614	2.63398	3.8338	3.4496	3.80559	3.3358	2.55915	3.22502	2.20362
A0A3Q7F385	Amidohydro-rel domain-containing protein					Solyc02g072105.1.1;	Solyc02g072105	pyrimidine nucleobase biosynthetic process [GO:0019856]	GO:0004151; GO:0019856	0.339048	0.173939	0.921186	0.255356	0.560733	0.175512	0.550663	0.487105	0.496845	0.527906	0.565402	0.202886			0.98714	0.991597												1.20914	0.742748	1.46261	0.44334	0.159303	0.279284	0.121129	0.286306	1.38498	0.663703	0.714235	0.682922
B6ECN9	Aminoaldehyde dehydrogenase 2 (EC 1.2.1.19)	amadh2				0	0	0	GO:0019145; GO:0033737	0.802801	0.758375	-0.97035	0.660194	-0.0648966	0.741602	0.165386	0.236567	-0.28466	-0.0326748	-0.824325	0.0217142			0.316657	0.481751												-0.513955	-0.650946	-0.713761	0.664955	-0.794059	-1.49657	-1.66093	-1.60665	-1.81996	-1.09448	-0.785339	-0.757929
A0A3Q7F579	Aminomethyltransferase (EC 2.1.2.10) (Glycine cleavage system T protein)			C2	C5	Solyc02g080810.3.1;	Solyc02g080810	glycine catabolic process [GO:0006546]	GO:0004047; GO:0005739; GO:0006546; GO:0008483	5.48416	5.03663	5.81983	5.74385	7.4487	7.25799	7.61096	7.77694	8.08651	7.56827	8.22781	6.58638		+	0.000283313	0.0129988		C2		3.70394	0.00544494	2.00253		2.23602	0.0213164	2.09612		5.93248	6.0035	5.066	6.28248	4.50827	3.99145	3.30278	3.86299	4.67728	5.00725	4.76587	5.66467
A0A3Q7HMJ3	Aminopeptidase (EC 3.4.11.-)					Solyc08g062630.3.1;	Solyc08g062630	0	GO:0004177; GO:0008237; GO:0008270	-4.59547	-4.50614	-5.8739	-4.90551	-5.49573	-4.10476	-5.35944	-5.7298	-6.48722	-6.26833	-5.30849	-7.05748			0.0539606	0.155086												-5.62111	-4.69588	-4.40031	-3.86835	-4.64562	-4.97958	-7.44243	-5.66976	-5.48149	-4.23039	-5.57365	-3.3409
A0A3Q7GG75	Aminotran_1_2 domain-containing protein				C5	Solyc05g013380.3.1;	Solyc05g013380	biosynthetic process [GO:0009058]	GO:0003824; GO:0009058; GO:0030170	5.34569	4.6818	4.62986	4.00594	3.78566	4.92862	3.28188	5.13533	4.98149	4.64174	4.18738	3.48541			0.713933	0.805101												3.36372	3.11804	3.00299	3.53573	2.56171	1.37854	1.71195	1.47149	2.55039	2.33945	2.12587	2.93764
A0A3Q7HVG8	Aminotran_1_2 domain-containing protein					Solyc06g073280.3.1;	Solyc06g073280	biosynthetic process [GO:0009058]	GO:0008483; GO:0009058; GO:0030170	2.15172	1.70858	0.539225	1.53398	1.5671	2.6999	1.64993	2.63744	2.44361	2.45843	1.54819	1.6484			0.305623	0.473045												1.6777	1.84562	1.24798	1.7597	1.04219	0.0476866	-0.173137	0.757364	0.198199	1.05452	0.389814	1.72083
A0A3Q7FWB5	Aminotran_1_2 domain-containing protein					Solyc03g123610.3.1;	Solyc03g123610	biosynthetic process [GO:0009058]	GO:0003824; GO:0009058; GO:0030170	-1.43196	-0.900549	-1.1319	-0.619549	-0.0546808	1.0321	-0.32572	0.779494	0.269417	0.418573	-1.36637	-0.749808			0.0439306	0.137187												-1.55892	-1.4369	-2.31336	-0.449133	-3.96427	-4.02486	-6.6198	-7.33104	-3.37199	-4.06221	-5.86049	-2.18846
A0A3Q7GQA6	Aminotran_5 domain-containing protein					Solyc05g055000.3.1;	Solyc05g055000	cysteine metabolic process [GO:0006534]	GO:0006534; GO:0030170; GO:0031071	-2.08382	-3.90975	-6.98201	-3.78087	-7.9861	-0.804539	-3.28963	-0.684579	-1.42477	-0.964361	-4.51213	-2.33843			0.579709	0.71493												-1.26665	-1.44445	-2.34752	-1.42439	-2.51604	-2.84563	-3.64235	-2.86447	-4.31964	-2.45239	-7.44502	-1.95443
A0A3Q7FAS8	Aminotran_5 domain-containing protein					Solyc02g091900.3.1;	Solyc02g091900	[2Fe-2S] cluster assembly [GO:0044571]	GO:0030170; GO:0031071; GO:0044571	-3.88402	-3.43772	-4.3953	-2.07304	-1.80183	-0.78554	-1.94477	-1.15381	-1.21236	-2.01625	-2.03798	-2.57369			0.00928643	0.0559702												-1.68302	-1.03795	-6.67822	-2.34716	-4.05411	-4.69663	-4.73838	-7.22731	-8.7311	-3.37907	-8.79205	-2.79959
A0A3Q7F0U3	AMP-binding domain-containing protein					Solyc01g079240.3.1;	Solyc01g079240	0	GO:0003824	-5.10291	-2.43161	-3.6705	-3.4246	-2.76665	-5.47254	-4.71712	-6.32751	-6.34654	-5.1405	-8.52256	-3.76792			0.182381	0.338872												-3.12242	-3.95711	-4.90968	-1.96726	-3.024	-4.05472	-5.9691	-5.34488	-1.91363	-2.62914	-3.07141	-3.29239
A0A3Q7HWQ1	AMP-binding domain-containing protein					Solyc08g082280.3.1;	Solyc08g082280	0	GO:0003824; GO:0016021; GO:0032977	-3.176	-2.33008	-2.52549	-2.65139	-3.0607	-2.13442	-2.85275	-3.12689	-3.43934	-4.19784	-2.37162	-4.27987			0.132045	0.277496												-3.57507	-4.22441	-4.69381	-2.44324	-2.92447	-3.66048	-3.25133	-3.54247	-3.66709	-3.52106	-3.64184	-3.72794
A0A3Q7HWB6	AMPK1_CBM domain-containing protein					Solyc09g008260.3.1;	Solyc09g008260	0	0	-3.60088	-4.73267	-3.6002	-2.92461	-2.6204	-2.54199	-2.67583	-1.83283	-2.01509	-2.54489	-4.05721	-3.23089			0.0796021	0.199753												-2.25609	-2.2269	-3.32766	-1.98476	-2.40763	-2.04738	-2.25351	-1.94235	-1.07992	-2.18578	-3.11144	-1.68378
A0A3Q7HT97	Anamorsin homolog (Fe-S cluster assembly protein DRE2 homolog)					Solyc08g075730.3.1;	Solyc08g075730	iron-sulfur cluster assembly [GO:0016226]	GO:0005758; GO:0009055; GO:0016226; GO:0046872; GO:0051537; GO:0051539	-7.58925	-3.15533	-3.31836	-2.88881	-2.17494	-1.1934	-2.04889	-1.69592	-2.02246	-1.6927	-2.26458	-2.30516			0.054499	0.155962												-2.72301	-2.18012	-3.01432	-1.97657	-3.52535	-3.64212	-3.12503	-4.83025	-4.934	-3.4442	-3.37869	-2.49079
A0A3Q7EQ90	ANK_REP_REGION domain-containing protein				C4	Solyc01g104170.3.1;	Solyc01g104170	0	0	7.07952	6.733	7.88413	6.04106	6.25914	5.25355	6.05278	5.77143	6.14914	5.87162	6.78862	5.91301			0.0580459	0.161515												4.82045	4.85621	5.93219	4.98394	4.46403	3.88609	4.04481	3.77817	6.2894	5.44384	5.78154	6.15205
A0A3Q7IMY2	ANK_REP_REGION domain-containing protein				C4	Solyc10g083860.2.1;	Solyc10g083860	0	GO:0016758	-4.13497	-3.85291	-2.01836	-2.57903	-3.01833	-3.61568	-3.03728	-3.80683	-3.99067	-3.45652	-4.74012	-2.83038			0.561191	0.700701												-3.7195	-3.96166	-3.04927	-3.48229	-4.12397	-4.37843	-4.0006	-4.03776	-1.90814	-3.24539	-2.86919	-2.96547
A0A3Q7IA01	ANK_REP_REGION domain-containing protein					Solyc10g006370.3.1;	Solyc10g006370	0	0	4.88204	4.73974	5.7141	3.62596	2.94567	3.21839	3.24424	3.58619	3.75086	4.08012	3.86877	3.59411			0.0100198	0.058487												2.7101	3.01289	4.85483	3.04567	4.1777	5.00724	4.83832	4.97995	6.16228	4.17365	5.02054	3.76715
O81536	Annexin	AN34				Solyc04g073990.3.1;	Solyc04g073990	calcium ion transmembrane transport [GO:0070588]; response to abscisic acid [GO:0009737]; response to cadmium ion [GO:0046686]; response to cold [GO:0009409]; response to heat [GO:0009408]; response to oxidative stress [GO:0006979]; response to salt stress [GO:0009651]; response to water deprivation [GO:0009414]	GO:0005509; GO:0005544; GO:0006979; GO:0009408; GO:0009409; GO:0009414; GO:0009651; GO:0009737; GO:0046686; GO:0070588	-0.176788	0.0781078	-2.64307	-0.214792	-0.534373	0.611416	0.183155	0.157371	-0.549341	0.360413	-0.690373	-0.195924			0.393998	0.557702												-1.41312	-1.52618	-1.3519	-1.77234	-2.16667	-6.04114	-3.84585	-2.65875	-2.31171	-2.71554	-2.82944	-1.36447
A0A3Q7G528	Annexin					Solyc04g055170.3.1;	Solyc04g055170	0	GO:0005509; GO:0005544	-2.78945	-1.19759	-3.84497	-0.923622	-1.25536	-1.3367	-0.587736	-1.99295	-4.2147	-2.09949	-2.01302	-1.20434			0.39071	0.554361												-0.742404	-0.716066	-0.76588	-0.453009	-0.545518	-0.85463	-0.86041	-0.379776	-6.07193	-0.969501	-2.19281	-0.947096
Q944F3	Arabinosidase ARA-1					0	0	L-arabinose metabolic process [GO:0046373]	GO:0046373; GO:0046556	3.02732	2.61471	2.98631	2.17259	2.38941	1.67126	2.62756	2.06624	2.13363	2.20818	1.99949	1.83034			0.0571801	0.160094												2.8228	1.96126	2.74536	2.25214	2.97038	3.8991	3.66077	3.87516	3.49189	2.98104	3.33298	2.52477
Q6EAL9	Arachidonic acid-induced DEA1	Dea1				0	0	0	0	-0.861546	-0.72303	0.679325	-4.05506	-0.352645	-4.02821	-1.26504	-3.1832	0.382185	-1.97699	0.725556	-2.28774			0.532512	0.676729												-5.18954	-3.66177	-7.50156	-4.5735	-2.63887	-3.6431	-1.66301	-2.3176	-0.241546	-4.68092	-1.47179	-3.80775
A0A3Q7J334	Arf-GAP domain-containing protein			C2		Solyc12g006990.2.1;	Solyc12g006990	0	GO:0005096; GO:0046872	-3.67002	-3.84458	-3.17814	-3.57847	-2.20286	-2.58307	-2.37486	-2.73358	-2.54532	-2.53115	-2.08614	-1.74869		+	0.000360451	0.014153		C2		2.95255	0.00812982	1.09421		2.74542	0.0173901	1.33997		-2.86702	-2.62137	-3.58896	-2.28255	-2.43866	-2.3011	-2.70702	-3.45929	-2.76785	-4.03799	-3.56886	-5.66687
A0A3Q7HEV4	Arf-GAP domain-containing protein					Solyc07g063550.3.1;	Solyc07g063550	0	GO:0005096; GO:0046872	-5.88367	-3.70405	-2.77696	-4.01613	-2.20733	-6.33294	-1.96627	-2.14542	-1.85969	-5.83903	-5.20094	-3.16423			0.723257	0.813093												-2.28249	-6.4084	-6.72604	-6.67087	-2.11187	-7.01076	-2.05878	-6.98349	-2.70677	-6.44905	-5.66609	-2.63622
A0A3Q7HRB7	Arf-GAP domain-containing protein					Solyc08g076920.3.1;	Solyc08g076920	0	GO:0005096; GO:0046872	-1.83567	-1.62405	-1.15862	-1.69639	-0.754632	-1.08162	-0.922848	-1.17935	-1.12713	-1.91548	-0.42225	-1.55457			0.192101	0.349779												-1.46374	-0.982838	-2.94306	-1.65542	-2.086	-1.89258	-1.73125	-2.29998	-0.252473	-2.2568	-3.19086	-2.49524
A0A3Q7HXI0	Arginine biosynthesis bifunctional protein ArgJ, chloroplastic [Cleaved into: Arginine biosynthesis bifunctional protein ArgJ alpha chain;Arginine biosynthesis bifunctional protein ArgJ beta chain] [Includes: Glutamate N-acetyltransferase (GAT) (EC 2.3.1.35) (Ornithine acetyltransferase) (OATase) (Ornithine transacetylase);Amino-acid acetyltransferase (EC 2.3.1.1) (N-acetylglutamate synthase) (AG…			C2		Solyc09g010420.3.1;	Solyc09g010420	arginine biosynthetic process [GO:0006526]	GO:0004042; GO:0004358; GO:0006526; GO:0009507; GO:0103045	-2.02785	-2.41504	-2.83228	-0.6348	0.294997	0.13603	0.514509	0.61361	0.908216	0.274336	0.375995	-0.301847		+	0.000704073	0.0175689		C2		1.87361	0.0179833	2.36728		1.99946	0.023515	2.29167		0.30652	0.389767	-1.31867	0.273703	0.0649309	0.879947	0.501014	0.731379	-0.549443	-0.0972853	-0.574762	-0.30258
K4BXV0	Argininosuccinate synthase	ASS				Solyc05g012270.3.1;	Solyc05g012270	arginine biosynthetic process [GO:0006526]; argininosuccinate metabolic process [GO:0000053]; urea cycle [GO:0000050]	GO:0000050; GO:0000053; GO:0004055; GO:0005524; GO:0005737; GO:0006526	-1.56495	-2.83134	-3.96025	-2.3095	-2.90956	-0.809309	-3.79326	-1.13442	-2.23134	-2.88465	-3.04877	-2.43908			0.741171	0.827937												-0.936862	-0.682724	-2.51611	-1.63863	-2.3846	-6.09151	-4.49589	-5.06095	-5.57045	-2.28539	-3.73917	-2.2746
A0A3Q7G1J1	ArsA_ATPase domain-containing protein					Solyc04g025160.3.1;	Solyc04g025160	0	GO:0005524; GO:0016887	-1.44094	-1.60652	-3.36667	-1.11827	-1.14517	-0.430094	-0.847675	-0.376803	-0.610128	-0.56621	-0.728717	-1.47201			0.0652066	0.174267												-0.723842	-0.855957	-1.76688	-0.769835	-1.64503	-2.77953	-2.94528	-2.22688	-2.32092	-1.53243	-2.05288	-1.37968
Q52QQ4	Ascorbate peroxidase (EC 1.11.1.11)	APX			C4	Solyc06g005150.3.1;	Solyc06g005150	cellular response to oxidative stress [GO:0034599]; hydrogen peroxide catabolic process [GO:0042744]; response to reactive oxygen species [GO:0000302]	GO:0000302; GO:0004601; GO:0009507; GO:0016688; GO:0020037; GO:0034599; GO:0042744	2.43154	2.81463	4.155	2.99388	3.07509	2.71137	3.03415	2.95195	2.94491	2.91735	3.81808	3.13575			0.766437	0.846529												2.95545	2.92129	3.55774	3.25049	2.07935	1.84577	2.37432	2.54652	3.43719	3.1353	3.62128	3.21476
A0A3Q7G667	Asparagine synthetase [glutamine-hydrolyzing] (EC 6.3.5.4)					Solyc04g055200.3.1;	Solyc04g055200	asparagine biosynthetic process [GO:0006529]; glutamine metabolic process [GO:0006541]	GO:0004066; GO:0005524; GO:0006529; GO:0006541	-1.58987	-2.25512	-3.87083	-2.94842	-5.55938	-2.11497	-4.16305	-2.00956	-3.74491	-3.44764	-3.99973	-5.10212			0.305956	0.473045												-4.42889	-4.13897	-3.52055	-2.67138	-4.02553	-4.73892	-4.50325	-3.1615	-4.45583	-7.74198	-3.97728	-4.31011
A0A3Q7HD29	Aspartate aminotransferase (EC 2.6.1.1)			C2		Solyc07g055210.3.1;	Solyc07g055210	biosynthetic process [GO:0009058]; cellular amino acid metabolic process [GO:0006520]	GO:0004069; GO:0006520; GO:0009058; GO:0030170	-1.22852	-1.7666	-1.4571	0.0801201	1.12014	1.92774	1.04566	1.8202	1.83152	1.65944	1.43968	0.872113		+	0.000211124	0.0119936		C2		2.49783	0.00995012	2.57146		2.44159	0.0195273	2.54372		0.275279	0.622946	-0.913238	0.808697	-1.051	-2.0154	-4.43171	-3.78866	-1.39542	-1.02328	-1.21479	-0.636703
A0A3Q7I4P2	Aspartate aminotransferase (EC 2.6.1.1)					Solyc07g032740.3.1;	Solyc07g032740	biosynthetic process [GO:0009058]; cellular amino acid metabolic process [GO:0006520]	GO:0004069; GO:0006520; GO:0009058; GO:0030170	-3.09436	-3.45351	-3.0852	-3.53239	-3.67408	-3.67594	-2.69958	-3.81374	-2.81705	-3.62072	-3.19814	-3.87996			0.846977	0.896493												-3.93244	-4.48055	-3.80435	-4.47778	-3.90011	-3.57096	-2.55324	-3.23399	-4.70889	-4.1863	-3.55041	-3.16645
A0A3Q7HNA9	Aspartate aminotransferase (EC 2.6.1.1)					Solyc08g041870.3.1;	Solyc08g041870	biosynthetic process [GO:0009058]; cellular amino acid metabolic process [GO:0006520]	GO:0004069; GO:0006520; GO:0009058; GO:0030170	0.395594	-0.0626621	-0.692774	-0.176325	-0.882344	0.0116653	-0.750238	-0.126552	-0.902897	-0.0639	-0.347362	-0.413075			0.524213	0.668729												-0.317365	-0.148165	-1.19713	-0.706993	-0.474008	-2.3425	-1.42217	-1.96279	-1.26658	-0.236484	-1.99492	-0.291275
Q40140	Aspartic protease					0	0	lipid metabolic process [GO:0006629]; protein catabolic process [GO:0030163]; proteolysis [GO:0006508]	GO:0004190; GO:0006508; GO:0006629; GO:0030163	1.79569	2.30033	2.89904	2.49084	3.12333	2.07053	3.2418	1.93016	2.49798	2.12726	2.67344	2.90974			0.815179	0.877633												2.67003	2.87779	3.32738	2.75165	3.11765	3.6638	3.65109	3.77357	3.46926	3.30466	3.70354	2.39173
Q2QJT5	ASR4	Asr4				0	0	0	0	4.0584	5.76854	3.94861	6.71667	6.42609	6.2886	6.11343	6.27087	5.03897	6.69894	4.43194	6.76857			0.336442	0.502296												4.67522	4.52546	5.82019	4.31187	5.02808	5.10861	5.32893	4.93136	6.04557	5.62777	6.28732	5.6827
A0A3Q7JX44	ATP Synthase delta chain		ATP Synthase delta chain			Solyc12g056830.1.1;	Solyc12g056830	ATP synthesis coupled proton transport [GO:0015986]	GO:0015986; GO:0016020; GO:0046933	5.69053	5.35211	5.10998	5.97892	5.7463	6.54922	5.9703	6.84831	6.7012	6.37638	6.09911	5.93837			0.048591	0.145353												6.86958	6.31074	6.45748	6.36293	6.36728	7.17769	6.77134	7.17149	5.39595	6.35985	6.24911	6.29296
A0A0C5C9T7	ATP synthase epsilon chain, chloroplastic (ATP synthase F1 sector epsilon subunit) (F-ATPase epsilon subunit)	atpE		C2		0	0	ATP synthesis coupled proton transport [GO:0015986]	GO:0005524; GO:0009535; GO:0009941; GO:0015986; GO:0045261; GO:0046933	6.98791	6.24223	7.17167	6.46348	8.41822	8.42336	8.74234	9.04328	9.53883	8.78544	9.57105	7.90954		+	0.000505451	0.0156925		C2		3.24787	0.0072518	1.94048		2.30598	0.0203597	2.23489		8.27791	8.04915	6.85607	7.96684	7.73448	8.77008	7.55956	7.83744	8.04456	7.2893	7.89358	7.12532
A0A3Q7F529	ATP Synthase gamma chain		ATP Synthase gamma chain			Solyc02g080540.1.1;	Solyc02g080540	ATP synthesis coupled proton transport [GO:0015986]	GO:0015986; GO:0045261; GO:0046933	5.69403	4.80916	3.3682	4.81625	3.99538	4.41464	3.57638	4.71856	4.5761	4.66739	4.44035	4.01496			0.576775	0.712628												4.2189	3.65591	4.25955	4.42185	3.86365	4.0839	3.58632	3.52432	2.89435	3.76108	3.365	3.86554
A0A290WKT8	ATP synthase subunit 4	atp4				0	0	ATP synthesis coupled proton transport [GO:0015986]	GO:0000276; GO:0015078; GO:0015986	-0.181688	-0.134228	-7.23969	-0.80518	-1.50505	0.0895882	-1.80496	-0.396338	-3.48609	-2.57809	-0.801343	-2.07041			0.646229	0.759433												-3.16802	-5.83427	-2.16262	-2.31607	-3.47891	-3.17445	-7.46589	-5.69679	-2.93377	-2.23396	-4.22627	-2.33945
Q2MIB2	ATP synthase subunit a, chloroplastic (ATP synthase F0 sector subunit a) (F-ATPase subunit IV)	atpI				0	0	ATP synthesis coupled proton transport [GO:0015986]	GO:0005886; GO:0009535; GO:0015986; GO:0016021; GO:0045263; GO:0046933	4.92068	4.38125	1.98927	4.28651	1.98726	1.47302	2.48973	2.31196	2.81579	2.77928	3.16476	1.02831			0.0581332	0.161515												2.70644	2.31266	3.83915	4.18283	3.70079	3.03383	1.5071	3.17607	2.43844	3.23704	3.18962	2.69283
A0A2H4NB27	ATP synthase subunit alpha	atp1				0	0	ATP synthesis coupled proton transport [GO:0015986]	GO:0005524; GO:0005739; GO:0015986; GO:0045261; GO:0046933	3.60735	3.17776	1.8272	3.33189	3.31542	4.01571	2.94625	3.43816	3.27698	3.07968	3.22353	2.84893			0.50872	0.653649												2.91434	2.8107	2.4211	3.16032	2.0047	1.49562	1.63402	1.37737	1.38123	2.34715	1.65572	2.58516
Q2MIB5	ATP synthase subunit alpha, chloroplastic (EC 7.1.2.2) (ATP synthase F1 sector subunit alpha) (F-ATPase subunit alpha)	atpA				0	0	ATP synthesis coupled proton transport [GO:0015986]	GO:0005524; GO:0009535; GO:0015986; GO:0045261; GO:0046933	7.77616	6.99733	5.47378	6.94284	6.34985	6.55243	6.25154	7.25321	7.22435	7.00804	6.73502	6.59052			0.810915	0.874805												6.84163	6.36561	6.58071	6.66484	6.79536	7.54505	6.85431	7.00768	5.4799	6.44726	5.9293	6.43798
Q2MIB4	ATP synthase subunit b, chloroplastic (ATP synthase F(0) sector subunit b) (ATPase subunit I)	atpF				0	0	ATP synthesis coupled proton transport [GO:0015986]	GO:0005524; GO:0009535; GO:0015986; GO:0016021; GO:0045263; GO:0046933	5.19524	4.54912	4.17015	4.54936	4.68607	4.77138	4.26904	4.96779	4.31466	4.33754	4.51322	4.08938			0.273016	0.440721												4.79976	4.61556	4.46638	4.83142	4.80545	4.96255	4.3769	4.39751	5.32053	4.91279	5.17805	4.75443
A0A3Q7GD18	ATP synthase subunit beta (EC 7.1.2.2)					Solyc05g008460.3.1;	Solyc05g008460	ATP synthesis coupled proton transport [GO:0015986]	GO:0000275; GO:0005524; GO:0015986; GO:0016887; GO:0046933	4.55388	4.0229	3.37992	4.68999	4.67476	6.09165	4.84308	5.85135	5.58023	5.22166	4.91253	4.68059			0.0392058	0.126425												5.37762	5.62009	4.47161	5.25212	4.17221	4.40059	3.93002	4.17767	3.35034	4.39233	3.91843	4.40217
A0A3Q7FVP3	ATP synthase subunit beta (EC 7.1.2.2)					Solyc04g007550.3.1;	Solyc04g007550	ATP synthesis coupled proton transport [GO:0015986]	GO:0000275; GO:0005524; GO:0015986; GO:0016887; GO:0046933	1.04761	0.674622	-0.135189	1.0142	1.08572	2.46864	1.31066	2.26775	1.78695	1.68377	1.24955	0.661847			0.0643054	0.172732												1.54167	1.64957	0.904075	1.64764	0.565009	0.770856	0.215415	0.355743	-0.790887	0.682965	-0.444273	0.86137
Q2MI93	ATP synthase subunit beta, chloroplastic (EC 7.1.2.2) (ATP synthase F1 sector subunit beta) (F-ATPase subunit beta)	atpB				0	0	ATP synthesis coupled proton transport [GO:0015986]	GO:0005524; GO:0009535; GO:0015986; GO:0045261; GO:0046933	7.79159	6.92271	6.08171	7.07196	6.80076	7.79846	6.59226	8.01588	7.88923	7.57217	7.30006	6.95349			0.573597	0.710015												7.49929	7.04009	7.01513	7.21156	6.98912	7.21331	6.66979	6.90285	6.01694	6.86316	6.42907	6.9622
A0A3Q7J0T5	ATP synthase subunit d, mitochondrial					Solyc11g072450.2.1;	Solyc11g072450	ATP synthesis coupled proton transport [GO:0015986]	GO:0000276; GO:0015078; GO:0015986	8.1739	7.89804	8.97639	7.32951	7.29783	5.32375	7.20558	5.9839	6.78624	6.33661	7.70374	6.9952			0.0356551	0.119711												5.79067	5.71639	7.23321	5.59559	6.78974	6.98811	7.20823	7.17662	8.21636	7.04932	7.77776	6.6958
A0A3Q7I009	ATPase_AAA_core domain-containing protein		ribulose bisphosphate carboxylase/oxygenase activase 1,		C4	Solyc09g011080.3.1;	Solyc09g011080	0	GO:0005524	4.33735	3.66171	4.73072	4.02029	5.13735	4.8698	5.21623	6.01575	5.7619	5.58998	6.04553	4.53782			0.0163788	0.0750109												4.13244	4.29381	3.99959	4.07063	3.22233	0.874534	1.10767	1.13819	3.70726	3.91387	3.96051	3.70257
A0A3Q7IN43	ATPase_AAA_core domain-containing protein				C4	Solyc10g086580.2.1;	Solyc10g086580	0	GO:0005524	9.69434	8.874	10.1047	9.20871	9.93341	10.296	10.4237	10.7169	10.8771	10.5258	10.9936	9.87508			0.0203127	0.08615												9.80723	9.85439	9.9508	9.74156	9.28561	8.31986	8.63998	8.18422	9.99291	9.76545	10.0457	9.84755
A0A3Q7FV93	ATPase_AAA_core domain-containing protein					Solyc03g117850.3.1;	Solyc03g117850	0	GO:0005524	-2.2957	-3.98773	-4.46913	-2.85084	-2.40711	-0.395647	-2.13418	0.0980539	-0.783104	-1.19655	-5.59875	-3.01578			0.188596	0.346083												-1.26274	-0.863138	-2.67175	-1.32439	-2.76069	-3.10926	-4.69344	-3.85589	-2.69831	-2.12895	-3.43087	-2.20673
P31542	ATP-dependent Clp protease ATP-binding subunit ClpA homolog CD4B, chloroplastic	CD4B				0	0	protein metabolic process [GO:0019538]	GO:0005524; GO:0009507; GO:0019538	3.70016	3.11698	2.28931	3.11542	2.73297	3.10713	2.52095	3.30413	3.1126	3.21599	2.75598	2.93888			0.889463	0.924182												3.15988	2.96316	2.83393	3.49602	2.58907	1.84289	1.54465	1.37701	1.79397	2.71147	1.67845	2.81883
A0A3Q7HUG2	ATP-dependent Clp protease proteolytic subunit			C2		Solyc08g077890.3.1;	Solyc08g077890	0	GO:0004252	0.690578	0.320772	0.698793	0.797251	1.27409	2.16504	1.54602	1.98578	1.75891	2.16408	2.07894	1.36874		+	0.00106352	0.0213504		C2		2.21781	0.0123969	1.11588		2.62323	0.0173901	1.21582		2.08633	2.12778	1.869	2.06782	2.15191	2.19496	2.20951	2.54586	2.11922	2.03739	2.3342	1.92215
A0A3Q7HVD5	ATP-dependent Clp protease proteolytic subunit					Solyc08g079620.3.1;	Solyc08g079620	0	GO:0004252	-0.0122375	-0.222607	-1.14686	0.122736	-0.417785	-0.212921	-0.38048	0.167033	-0.315683	-0.067852	-0.505586	-1.24395			0.625274	0.745001												0.395312	-0.386921	0.304811	0.366562	-0.0654154	-0.0921812	-0.262168	0.0158615	-1.79803	0.204537	-0.576815	0.267172
A0A3Q7HRB1	ATP-dependent Clp protease proteolytic subunit					Solyc08g075750.3.1;	Solyc08g075750	0	GO:0004252	1.78282	1.15842	0.60004	1.13167	0.662639	1.62105	0.909485	1.91111	1.5283	1.90124	1.15241	0.797177			0.890009	0.924182												1.81789	1.64464	1.83466	2.16496	1.50241	1.72265	0.745883	1.88793	0.194009	1.25504	1.02888	1.34642
A0A3Q7EPU2	ATP-dependent Clp protease proteolytic subunit					Solyc01g099690.3.1;	Solyc01g099690	0	GO:0004252	-0.585276	-1.34402	-1.95206	-1.22246	-1.25545	0.627117	-1.08132	-0.00178432	0.116039	-0.298401	-0.789124	-1.28742			0.240732	0.40735												0.318667	0.609926	-0.900653	0.0492496	-0.628087	0.863748	-0.00380993	0.361956	-1.49683	-0.787467	-0.692919	-0.608765
A0A3Q7IFL7	ATP-dependent Clp protease proteolytic subunit					Solyc10g049710.2.1;	Solyc10g049710	0	GO:0004252	0.279732	1.04227	1.4283	1.32638	1.56818	2.33794	1.44066	2.23301	2.04893	1.69133	0.252572	1.4164			0.170539	0.324316												2.67971	2.60859	1.14662	2.4545	2.11758	2.45737	1.95739	2.31247	0.545554	1.47216	1.50056	1.3706
Q42886	ATP-dependent Clp protease proteolytic subunit					Solyc10g051310.2.1;	Solyc10g051310	protein quality control for misfolded or incompletely synthesized proteins [GO:0006515]	GO:0004176; GO:0004252; GO:0006515; GO:0009368; GO:0051117	-0.331964	-1.02762	-2.0956	-6.59881	-6.23989	-5.78428	-6.03788	-6.2359	-6.10753	-3.1269	-5.26085	-1.56854			0.0925284	0.222812												0.0196733	0.0564671	-0.85031	-0.0290241	-0.745717	-0.620296	-1.69664	-1.38456	-3.38822	-1.4204	-2.23459	-1.03993
A0A3Q7FYJ3	ATP-dependent Clp protease proteolytic subunit (EC 3.4.21.92)					Solyc04g009310.3.1;	Solyc04g009310	0	GO:0004252	-2.34555	-0.473114	0.60363	0.64292	1.44482	1.91994	1.42323	1.88292	2.24303	2.07352	1.51647	0.983922			0.0129525	0.0667629												1.73105	1.67415	-1.23042	1.24051	1.3799	0.395465	-0.254947	0.19692	0.672547	1.30072	1.52749	1.10212
Q93YH0	ATP-dependent Clp protease proteolytic subunit (EC 3.4.21.92)	clpP2				Solyc01g100520.3.1;	Solyc01g100520	protein quality control for misfolded or incompletely synthesized proteins [GO:0006515]	GO:0004176; GO:0004252; GO:0006515; GO:0009368; GO:0051117	2.90617	2.51966	2.84585	2.87321	3.14016	3.80456	3.53728	4.0085	4.02432	4.00205	3.70672	2.72645			0.0331982	0.114373												3.7732	3.9877	3.59767	3.96662	3.37364	3.1866	3.22132	3.54479	3.06842	3.53	3.66106	3.22354
A0A3Q7FAR0	ATP-dependent Clp protease proteolytic subunit (EC 3.4.21.92)					Solyc02g091280.3.1;	Solyc02g091280	0	GO:0004252	0.813259	0.23082	-1.90557	0.156475	-0.944371	1.2653	-0.476978	0.619592	0.526873	0.224804	-1.01997	-0.0918531			0.911284	0.93907												0.894578	1.39543	0.107972	0.926569	-0.00430775	0.595006	-0.732118	-0.112093	-0.817788	-0.515697	0.741058	0.392481
A0A0U1ZJX1	ATP-dependent Clp protease proteolytic subunit (EC 3.4.21.92) (Endopeptidase Clp)	clpP				0	0	0	GO:0004252; GO:0009570	1.16677	0.180346	-0.795567	0.981098	-0.278855	0.664034	-0.894711	0.783248	0.411327	0.70577	0.418794	0.0312319			0.770185	0.849399												0.894362	-0.19467	0.707398	1.39078	0.924518	0.524295	0.152658	0.82971	-0.596375	0.75981	0.949959	0.584562
A0A3Q7EQ38	ATP-grasp domain-containing protein			C2		Solyc01g103450.3.1;	Solyc01g103450	protein folding [GO:0006457]; purine nucleobase biosynthetic process [GO:0009113]	GO:0004637; GO:0005524; GO:0006457; GO:0009113; GO:0046872; GO:0051082	3.91329	3.35913	4.03812	3.93089	4.8758	5.16708	4.82357	5.55433	5.56614	5.398	5.43851	4.59414		+	0.000617374	0.0169937		C2		2.88908	0.00842452	1.29484		2.59882	0.0180729	1.43884		4.68979	4.86641	4.07555	4.61119	4.08524	3.97501	3.77327	3.81812	3.78621	4.24498	4.2235	4.49563
A0A3Q7EUT1	ATP-synt_ab_N domain-containing protein					Solyc01g111760.3.1;	Solyc01g111760	ATP metabolic process [GO:0046034]; proton transmembrane transport [GO:1902600]	GO:0046034; GO:1902600	-0.603474	-0.52656	-0.447708	-0.308943	0.339545	-0.857552	0.15505	-0.621476	-1.18273	-1.17352	-0.0122938	-0.016078			0.640568	0.755774												0.237271	-1.52303	-0.305297	-0.956486	-0.135423	0.276319	-0.114118	0.244184	-0.318091	-0.518477	-0.432985	-0.182947
A0A3Q7FP12	ATP-synt_DE_N domain-containing protein					Solyc03g095190.3.1;	Solyc03g095190	ATP synthesis coupled proton transport [GO:0015986]	GO:0015986; GO:0045261; GO:0046933	5.10913	4.30441	5.71351	3.83618	4.07123	2.65285	3.6311	2.70549	3.85581	3.69614	4.37214	3.95948			0.0323831	0.112832												3.18787	3.12489	4.03851	3.60307	3.9456	4.30436	4.70291	4.43456	5.41285	3.8866	4.93351	3.83109
A0A3Q7GLC8	ATP-synt_DE_N domain-containing protein					Solyc05g052150.3.1;	Solyc05g052150	ATP synthesis coupled proton transport [GO:0015986]	GO:0015986; GO:0045261; GO:0046933	6.14938	5.07149	6.93081	5.6053	5.87689	4.62852	5.66844	4.6363	5.39949	5.40523	6.28188	5.59416			0.309774	0.476626												4.87197	4.33597	5.48733	4.3676	5.42354	5.90715	6.05337	5.93612	6.66201	5.28423	5.8983	4.99881
E5KGD4	Auxin efflux carrier component					Solyc05g008060.3.1;	Solyc05g008060	auxin-activated signaling pathway [GO:0009734]; auxin efflux [GO:0010315]; auxin homeostasis [GO:0010252]; auxin polar transport [GO:0009926]	GO:0005783; GO:0005886; GO:0009734; GO:0009926; GO:0010252; GO:0010315; GO:0010329; GO:0016021	-4.81703	-8.15376	-7.61583	-9.07582	-6.92596	-5.88987	-4.45378	-9.53678	-6.90669	-9.60974	-5.01484	-3.45127			0.763294	0.84459												-8.47808	-3.62473	-3.36463	-5.23933	-3.33274	-3.50017	-3.03997	-3.47578	-2.99694	-4.50962	-3.28927	-7.88642
Q0PY39	Auxin repressed/dormancy associated protein			C1		Solyc02g077880.3.1;	Solyc02g077880	0	0	6.3123	6.40225	6.91951	5.59454	5.23133	3.5998	4.76071	3.81921	4.47912	4.28977	5.57674	4.9973		+	0.00496152	0.0403879		C1		2.11398	0.0135597	-1.95438		1.99637	0.023515	-1.47142		1.14091	0.745522	0.413972	0.0387897	0.650702	-0.0935888	1.1466	1.9781	3.173	1.8049	3.64779	2.18159
A0A3Q7E8X9	B5 domain-containing protein					Solyc01g008310.3.1;	Solyc01g008310	phenylalanyl-tRNA aminoacylation [GO:0006432]	GO:0000287; GO:0003723; GO:0004826; GO:0005524; GO:0005737; GO:0006432	-2.83108	-8.0974	-8.40594	-8.98812	-9.11335	-4.23861	-8.84266	-4.50256	-8.84766	-4.59867	-6.66786	-8.71476			0.953141	0.96727												-8.81517	-8.82572	-2.97484	-8.189	-9.28548	-3.96254	-1.19621	-3.0376	-4.88787	-5.66774	-2.58827	-9.21388
A0A3Q7HX94	Bac_surface_Ag domain-containing protein					Solyc06g076360.3.1;	Solyc06g076360	intracellular protein transport [GO:0006886]	GO:0006886; GO:0015450; GO:0019867	-0.599901	-1.05171	-1.29943	-1.08726	-1.02006	0.295712	-1.27038	-0.158607	-0.867868	-0.897787	-1.67179	-1.38309			0.21702	0.380064												-0.396173	-0.446875	-1.99971	-1.13634	-1.19928	-2.608	-2.49088	-3.26419	-2.31114	-2.32408	-1.26966	-1.75956
Q9FYW7	BAC19.9					0	0	0	0	-0.828009	-0.811222	0.249577	-0.331562	-0.289372	-1.13765	-0.725277	-0.577651	-0.187132	-0.716795	-0.680387	-0.402631			0.645246	0.758611												-1.19124	-1.36839	-0.00988674	-0.0786362	-0.120025	-1.05722	-0.763137	-0.808083	0.411752	-0.405585	0.113918	-0.124311
Q05538	Basic 30 kDa endochitinase (EC 3.2.1.14)	CHI9				Solyc10g055810.2.1;	Solyc10g055810	cell wall macromolecule catabolic process [GO:0016998]; chitin catabolic process [GO:0006032]; defense response to fungus [GO:0050832]; polysaccharide catabolic process [GO:0000272]	GO:0000272; GO:0004568; GO:0005576; GO:0005618; GO:0005773; GO:0006032; GO:0008061; GO:0016998; GO:0050832	6.50372	5.05613	7.41575	5.09007	4.53487	3.76497	5.16418	2.74081	3.81275	3.75115	4.93117	5.07713			0.0434621	0.136202												3.26692	3.80366	4.35523	3.52442	3.89285	4.51634	3.43284	5.16425	5.41182	4.37072	5.21511	4.36384
A0A3Q7IAL8	BED-type domain-containing protein					Solyc10g007190.3.1;	Solyc10g007190	cytidine to uridine editing [GO:0016554]	GO:0003677; GO:0016554	-0.70577	-0.983282	0.569111	-0.124714	1.18094	0.556774	1.03911	0.371102	1.1036	0.653172	0.58859	0.581897			0.0163551	0.0750109												0.30668	0.580692	-0.465871	0.255114	0.360215	0.0612402	-0.264657	-0.161894	-0.372588	0.0594397	0.272173	-0.682758
A0A3Q7H5W0	Bet_v_1 domain-containing protein		PR-10 family, maybe pathogen infection induced, Major latex protein	C2		Solyc07g005370.3.1;	Solyc07g005370	defense response [GO:0006952]	GO:0006952	1.12383	1.1723	0.950867	2.17889	3.6517	2.11473	2.69663	3.28492	3.48939	3.73338	2.43045	3.04228		+	0.00415136	0.0371419		C2		1.92516	0.0166032	1.58052		2.41063	0.0195273	1.8174		2.95476	2.2769	2.92179	2.65029	2.65612	3.74644	2.89024	3.4697	1.51342	2.3828	2.03892	2.71709
A0A3Q7I801	Bet_v_1 domain-containing protein		PR-10 family, maybe pathogen infection induced, Major latex protein			Solyc09g091000.3.1;	Solyc09g091000	abscisic acid-activated signaling pathway [GO:0009738]; defense response [GO:0006952]; response to biotic stimulus [GO:0009607]	GO:0004864; GO:0006952; GO:0009607; GO:0009738; GO:0010427; GO:0038023	0.835194	1.98293	1.9625	1.66142	3.82597	1.82116	3.18197	0.381394	2.08829	0.567377	5.16892	2.64785			0.618754	0.741505												-0.957366	-2.53052	-1.129	-3.04183	-1.68921	-3.36639	-0.889235	-1.24095	0.218858	-2.38678	-0.983088	-1.3022
A0A3Q7I9H4	Bet_v_1 domain-containing protein		PR-10 family, maybe pathogen infection induced, Major latex protein			Solyc09g090970.3.1;	Solyc09g090970	abscisic acid-activated signaling pathway [GO:0009738]; defense response [GO:0006952]	GO:0004864; GO:0006952; GO:0009738; GO:0010427; GO:0038023	5.09813	4.23989	6.02762	4.81495	6.35697	4.28301	6.38622	3.85102	5.15837	3.94617	7.26618	5.32867			0.903929	0.933652												2.15277	1.76031	2.74326	1.48819	2.76597	3.05913	3.35783	3.48935	5.1555	3.33369	4.02749	2.79697
A0A3Q7GDF2	Bet_v_1 domain-containing protein		PR-10 family, maybe pathogen infection induced, Major latex protein			Solyc05g005865.1.1;	Solyc05g005865	abscisic acid-activated signaling pathway [GO:0009738]; defense response [GO:0006952]	GO:0004864; GO:0006952; GO:0009738; GO:0010427; GO:0038023	-2.54215	-0.965204	0.560699	0.46434	2.05426	1.6644	1.48365	1.25193	1.70168	2.17805	2.3536	1.14527			0.00769678	0.0501229												0.980763	1.59367	1.51699	0.978037	1.09938	1.73758	2.4064	2.22844	2.3888	1.27003	2.2922	0.292109
A0A3Q7FXR7	Bet_v_1 domain-containing protein		PR-10 family, maybe pathogen infection induced, Major latex protein			Solyc04g007790.3.1;	Solyc04g007790	defense response [GO:0006952]	GO:0006952	4.58272	4.39092	3.94364	5.09677	4.8566	5.82162	5.19588	5.38898	5.44787	5.39782	4.93289	4.98785			0.0351907	0.118891												5.39851	4.42215	5.20562	5.16236	5.02458	5.63678	4.46865	5.76212	3.97884	5.09729	5.33055	4.96628
A0A3Q7HK64	Bet_v_1 domain-containing protein		PR-10 family, maybe pathogen infection induced, Major latex protein			Solyc08g023660.3.1;	Solyc08g023660	defense response [GO:0006952]	GO:0006952	-2.56531	-0.236376	-1.34808	-3.81264	-4.97315	-1.63094	-3.42182	-2.58191	-3.64048	-3.3024	-3.36708	-3.99152			0.219969	0.383868												1.24208	1.23555	-0.973821	1.62352	1.09148	-0.610831	-0.960166	-0.22261	0.377694	0.434426	0.565987	0.0171833
A0A3Q7FXS0	Bet_v_1 domain-containing protein		PR-10 family, maybe pathogen infection induced, Major latex protein			Solyc04g007820.3.1;	Solyc04g007820	defense response [GO:0006952]	GO:0006952	-2.56933	-3.44615	-6.30097	-5.94795	-4.30712	-3.73463	-3.80146	-6.96029	-3.89638	-4.77633	-3.43947	-2.71582			0.600787	0.731028												0.4311	-1.32698	-0.893462	-0.628029	-0.798327	-0.250577	-0.193458	0.0106678	-2.62648	-0.439252	-0.8792	-0.784346
A0A3Q7FV86	Bet_v_1 domain-containing protein		PR-10 family, maybe pathogen infection induced, Major latex protein			Solyc04g005695.1.1;	Solyc04g005695	defense response [GO:0006952]	GO:0006952	2.50531	2.46662	1.92676	2.04665	-0.279798	2.41724	0.54282	1.60407	0.133032	1.28246	-0.185748	1.9553			0.111445	0.248586												5.69062	5.95781	3.7323	5.6005	5.06112	4.5712	5.09942	5.08011	4.41185	5.11254	4.46079	4.43621
A0A3Q7IGD0	Bet_v_1 domain-containing protein		PR-10 family, maybe pathogen infection induced, Major latex protein			Solyc10g048030.2.1;	Solyc10g048030	defense response [GO:0006952]	GO:0006952	-2.82313	-4.60689	-4.65465	-7.1526	-6.83093	-2.41175	-6.24567	-3.74913	-5.21091	-9.48141	-5.28558	-4.93019			0.541639	0.684419												-4.48979	-4.12639	-4.76421	-2.57887	-4.9027	-5.66065	-5.04042	-5.09341	-6.68751	-4.34597	-5.16224	-5.51086
A0A3Q7FYR5	Bet_v_1 domain-containing protein		PR-10 family, maybe pathogen infection induced, Major latex protein			Solyc04g007010.3.1;	Solyc04g007010	defense response [GO:0006952]	GO:0006952	-6.16484	-1.90859	-4.40626	-3.89921	-5.50275	-4.33891	-4.73403	-3.99337	-6.47366	-7.58025	-5.87457	-4.8987			0.0981859	0.229962												2.05223	1.99796	0.692893	2.22066	1.83174	0.629661	0.191346	1.27285	-0.77781	1.13847	0.262846	0.490982
A0A3Q7GKZ6	Bet_v_1 domain-containing protein		PR-10 family, maybe pathogen infection induced, Major latex protein			Solyc05g046140.3.1;	Solyc05g046140	defense response [GO:0006952]	GO:0006952	-5.47741	-2.12841	-3.11668	-1.4474	-5.15082	-2.0452	-3.96026	-5.0729	-6.91903	-5.05358	-4.11276	-2.68539			0.406817	0.569586												1.9219	1.46115	0.816136	1.55943	1.05582	1.31877	1.71035	2.65409	-4.38636	0.856999	0.484451	0.409803
A0A3Q7HW92	Beta-adaptin-like protein			C1		Solyc08g081320.3.1;	Solyc08g081320	intracellular protein transport [GO:0006886]; vesicle-mediated transport [GO:0016192]	GO:0006886; GO:0016192; GO:0030131; GO:0030276	-4.80652	-5.33596	-5.43998	-4.72364	-6.13428	-5.57952	-6.80236	-5.01677	-6.87844	-6.73981	-6.26942	-7.02485		+	0.00525564	0.0415522		C1		0.905442	0.125244	-0.806705		3.26829	0.0144004	-1.6516		-5.43756	-7.33953	-6.92779	-3.98777	-4.93497	-7.05131	-6.39292	-7.1987	-5.89602	-6.11447	-6.7333	-6.92475
H1AC33	Beta-D-xylosidase	SlArf				0	0	arabinan catabolic process [GO:0031222]; xylan catabolic process [GO:0045493]	GO:0009044; GO:0009505; GO:0031222; GO:0045493; GO:0046556	-0.0658226	-0.561396	-0.550339	-0.570686	-1.2152	-1.40149	-0.59903	-1.14715	-0.759634	-1.06977	-1.07207	-0.491519			0.0335187	0.114469												-1.15774	-1.72972	-0.852424	-1.30537	-0.810779	0.280435	0.0199118	0.134789	-0.0207682	-1.10058	-0.466604	-2.06858
E3UVW7	Beta-galactosidase (EC 3.2.1.23)					Solyc11g069270.2.1;	Solyc11g069270	carbohydrate metabolic process [GO:0005975]	GO:0004565; GO:0005618; GO:0005773; GO:0005975; GO:0016021; GO:0030246	3.26478	2.24443	4.29703	2.17596	3.10529	1.2994	2.71194	1.62414	2.56647	1.91226	3.69758	2.51834			0.451434	0.608255												2.15719	2.02245	3.03603	1.90147	3.06193	3.37895	3.40395	3.67328	4.79416	3.33427	4.38575	2.99215
E3UVW5	Beta-galactosidase (EC 3.2.1.23)					0	0	carbohydrate metabolic process [GO:0005975]	GO:0004565; GO:0005975; GO:0030246	-4.97615	-6.67735	-4.27334	-7.67874	-6.35131	-6.82699	-7.26844	-5.30102	-4.09248	-5.5826	-4.1257	-7.07369			0.451744	0.608255												-6.66185	-6.39855	-5.37517	-6.28083	-5.3758	-4.00652	-4.60918	-4.92813	-4.29433	-5.15581	-4.64636	-5.78913
A0A3Q7IA20	Beta-galactosidase (EC 3.2.1.23)					Solyc09g092170.2.1;	Solyc09g092170	carbohydrate metabolic process [GO:0005975]	GO:0004565; GO:0005975; GO:0016021; GO:0030246	-1.23376	-1.98789	-0.827139	-1.83825	-1.5045	-3.28879	-1.67056	-2.72357	-1.18886	-4.14446	-1.72352	-3.0547			0.313612	0.479731												-2.05839	-3.5245	-1.99768	-3.21033	-1.70406	-1.01985	-2.23029	-1.24134	-0.77057	-1.80769	-1.37949	-2.07411
Q9T0P6	Beta-galactosidase (EC 3.2.1.23)	tEG3				0	0	carbohydrate metabolic process [GO:0005975]	GO:0004565; GO:0005975	-1.37323	-5.94468	-1.5128	-6.85306	-2.3752	-6.95201	-5.03163	-6.02962	-2.79391	-6.92319	-3.50512	-6.09279			0.761044	0.842799												-5.70167	-7.79469	-4.88712	-5.43049	-6.2358	-6.95189	-6.55348	-7.01096	-3.82734	-4.15214	-5.70458	-6.26851
E3UVW9	Beta-galactosidase (EC 3.2.1.23)					0	0	carbohydrate metabolic process [GO:0005975]; response to karrikin [GO:0080167]	GO:0004565; GO:0005618; GO:0005975; GO:0030246; GO:0080167	-1.1456	-0.924978	-0.266296	-1.68956	-1.9359	-3.60109	-2.4599	-4.66999	-2.91618	-1.73323	4.10937	2.23203			0.0956659	0.227047												1.44227	-3.31044	-1.7191	-2.81828	-2.04617	-1.86063	-1.22213	-0.964449	0.0457659	-1.44794	-1.8893	-1.6385
B5M9E4	Beta-glucosidase 01				C1	0	0	carbohydrate metabolic process [GO:0005975]; glucosinolate catabolic process [GO:0019762]; response to salt stress [GO:0009651]	GO:0005975; GO:0008422; GO:0009651; GO:0019762	0.566713	0.879377	0.13946	0.794922	0.400437	0.140774	0.369846	0.173371	0.426233	0.664331	0.638207	0.273002			0.183489	0.340219												1.51545	1.19253	2.15564	1.40707	2.06757	2.53219	2.49677	2.9661	0.864484	1.55832	1.22196	1.0579
B5M9E5	Beta-glucosidase 08					Solyc07g005330.3.1;	Solyc07g005330	carbohydrate metabolic process [GO:0005975]	GO:0004553; GO:0005975; GO:0046658	-4.49835	-1.10291	-0.553368	-2.05315	-2.50139	-4.71615	-1.57386	-7.06771	-5.83	-4.53898	-5.03339	-2.07592			0.259287	0.42708												-3.20969	-3.63523	-3.28162	-5.72922	-1.71707	-2.81691	-0.842324	-0.545269	-0.376493	-1.63592	-0.257835	-2.64265
D3TI69	Beta-hexosaminidase (EC 3.2.1.52)			C2		Solyc01g081610.3.1;	Solyc01g081610	carbohydrate metabolic process [GO:0005975]	GO:0004563; GO:0005886; GO:0005975; GO:0035251; GO:0102148	-3.34607	-4.82109	-4.47331	-1.70182	-0.630731	-1.91959	-0.475435	-1.45173	-0.844572	-1.37543	-1.74368	-0.987819		+	0.00734538	0.0487865		C2		1.51489	0.0334166	2.4662		1.40426	0.043343	2.3477		-0.366136	-0.475937	-1.04828	-1.08056	-0.168378	1.38522	1.00445	1.47442	-0.0745287	0.16388	0.342852	-0.800251
A0A3Q7IRM3	Beta-hexosaminidase (EC 3.2.1.52)					Solyc11g008810.2.1;	Solyc11g008810	carbohydrate metabolic process [GO:0005975]	GO:0004563; GO:0005975; GO:0102148	-2.065	-2.29081	-1.55042	-2.27503	-2.36757	-3.80696	-2.62907	-3.25067	-2.89864	-2.94113	-1.32868	-2.95277			0.147418	0.296614												-2.82874	-3.45303	-1.32296	-2.85733	-2.1054	-0.552979	-1.24914	-0.761614	-0.313964	-1.97441	-0.976112	-2.35142
E6Y3A5	Beta-hexosaminidase (EC 3.2.1.52)					0	0	carbohydrate metabolic process [GO:0005975]	GO:0004563; GO:0005773; GO:0005829; GO:0005975; GO:0102148	-3.08083	-1.93255	-1.97735	-1.71193	-1.16285	-3.55871	-0.810755	-1.8921	-2.71979	-2.42574	-1.74135	-1.74511			0.835587	0.890328												-1.50199	-2.55087	-3.15418	-3.36549	-1.09058	-0.348405	-1.25858	0.195303	-2.94266	-0.762855	-1.58001	-1.62751
A0A3Q7HJ31	Bgal_small_N domain-containing protein					Solyc08g014480.3.1;	Solyc08g014480	carbohydrate metabolic process [GO:0005975]	GO:0004565; GO:0005975; GO:0009341; GO:0030246	-5.33448	-5.58916	-5.14587	-5.29691	-5.46206	-5.93665	-7.36521	-5.98947	-6.09768	-5.44894	-7.6804	-4.70012			0.401807	0.564347												-6.12148	-7.68664	-7.879	-5.54888	-5.65384	-7.80588	-7.8125	-4.03387	-5.46077	-2.77791	-6.09965	-7.88091
Q84T86	Biotin carboxyl carrier protein of acetyl-CoA carboxylase	BCCP1				Solyc05g056295.1.1;	Solyc05g056295	fatty acid biosynthetic process [GO:0006633]	GO:0003989; GO:0006633; GO:0009317; GO:0009507	4.56634	4.19118	5.40124	3.36366	3.53131	3.54168	3.66653	3.72287	3.89641	3.89291	4.2826	3.78322			0.158136	0.309775												3.77752	3.72867	4.19457	3.31698	4.06267	3.99061	4.19055	4.16564	5.60038	4.37924	4.75151	4.18202
A0A3Q7H0L5	Biotin carboxyl carrier protein of acetyl-CoA carboxylase					Solyc06g069530.3.1;	Solyc06g069530	fatty acid biosynthetic process [GO:0006633]	GO:0003989; GO:0006633; GO:0009317; GO:0009507	2.95403	2.79034	3.99302	1.84038	1.42048	1.16228	1.56263	1.69581	1.98194	1.92036	2.59956	1.60469			0.0199156	0.0853524												1.84689	0.847698	1.9686	1.54449	1.25853	-0.491054	0.567636	-0.572834	1.44205	1.95374	1.87446	1.36239
A0A3Q7FD04	Branched-chain-amino-acid aminotransferase (EC 2.6.1.42)					Solyc02g091970.3.1;	Solyc02g091970	branched-chain amino acid biosynthetic process [GO:0009082]	GO:0009082; GO:0052654; GO:0052655; GO:0052656	-0.510702	-0.217411	-1.7979	-0.194183	-1.93278	1.14326	-0.398149	0.60909	0.398581	0.0833321	-0.973783	-0.8873			0.744559	0.830052												0.910188	0.509472	-0.359511	0.5173	-0.249049	-2.22679	-2.52077	-4.15243	-4.76841	-1.13668	-1.81941	-0.900648
A0A3Q7GAU5	BRO1 domain-containing protein					Solyc05g008430.3.1;	Solyc05g008430	0	0	-6.35661	0.202936	-5.24873	-8.30517	-3.90383	-7.43293	0.260168	-5.9821	-6.15817	-6.83823	-6.41084	-5.85698			0.604093	0.733482												-4.31497	-3.43788	-6.02856	-4.03253	-8.22235	-0.0927305	-3.2759	-3.20382	-6.06861	-3.0042	-6.48141	-7.2607
A0A3Q7I6U8	BSD domain-containing protein					Solyc09g074060.3.1;	Solyc09g074060	0	0	-4.08793	-2.71058	-4.39512	-5.82886	-5.96516	-4.40756	-4.89144	-7.2474	-6.37915	-5.00765	-3.4864	-5.33269			0.33885	0.504183												-4.00241	-3.23647	-3.83065	-3.85349	-4.16933	-3.47833	-3.82439	-3.60211	-3.53042	-4.218	-4.40524	-4.73369
B2ZPK7	BURP domain-containing protein					0	0	0	0	2.22229	1.20023	2.36982	0.712143	1.07502	-1.19234	0.830162	-0.924975	0.670778	-0.832359	2.21153	0.236543			0.1464	0.295009												-0.805827	-0.811188	0.681895	-1.35424	0.127402	0.710658	1.51088	0.90346	3.10529	0.854684	2.16784	0.472197
A0A3Q7GUZ5	BZIP domain-containing protein					Solyc06g048630.3.1;	Solyc06g048630	0	GO:0003700	-1.65968	-3.0629	-1.82362	-3.43129	-2.93256	-3.58248	-2.41781	-3.34645	-1.85352	-2.36066	-1.41633	-3.23658			0.301737	0.469486												-2.08929	-1.51268	-1.64652	-2.65	-2.33754	-1.97251	-3.28836	-2.52618	-2.76224	-1.48157	-2.05946	-1.98263
A0A3Q7ETM7	BZIP domain-containing protein					Solyc01g110480.3.1;	Solyc01g110480	0	GO:0003700	-4.68897	-4.14358	-3.40672	-4.67107	-6.26542	-4.16275	-5.03112	-5.10651	-2.48921	-5.41935	-5.63782	-4.21631			0.455382	0.61099												-4.54634	-3.82005	-6.73353	-5.88242	-4.87748	-5.73551	-2.47099	-2.02256	-3.66425	-6.32343	-5.76447	-5.9919
A0A3Q7FU30	C2 domain-containing protein			C2		Solyc03g118710.3.1;	Solyc03g118710	0	0	-1.2005	0.0329838	-0.0643559	1.04724	1.6649	1.23902	1.53267	1.33339	2.27691	1.17827	2.41256	1.35267		+	0.00704418	0.0476304		C2		1.34724	0.046783	1.48865		1.71803	0.0283289	1.85126		0.778205	0.74576	0.82961	0.874935	0.26714	1.56067	1.52143	1.29913	-0.591172	0.551789	0.335798	1.03484
A0A3Q7HXB6	C2 domain-containing protein					Solyc09g009370.3.1;	Solyc09g009370	0	GO:0016021	-1.87935	-2.89165	-0.0455589	-3.04767	-3.0087	-4.07059	-2.48855	-3.28105	-2.60258	-2.83824	-2.42641	-2.57793			0.195854	0.353908												-3.06544	-3.59164	-2.09855	-3.14456	-3.00335	-2.09006	-1.92621	-2.11103	-0.867799	-2.62146	-1.77418	-2.78767
A0A3Q7FH75	C2 domain-containing protein					Solyc03g025340.1.1;	Solyc03g025340	0	0	3.15355	1.48278	2.31262	1.26244	2.38866	1.62328	2.46397	1.53117	2.52702	1.39389	2.91571	2.3622			0.809064	0.874221												2.32691	2.86682	-0.169057	2.82079	2.48017	2.80746	1.63292	2.43886	3.21904	2.91835	1.90767	2.47441
A0A3Q7HVV1	C2 domain-containing protein					Solyc08g080680.3.1;	Solyc08g080680	0	0	0.146513	0.338772	-1.61592	1.26147	1.45865	1.57558	1.20296	1.34918	1.49932	1.95349	-1.58356	1.52646			0.303711	0.471223												1.73509	1.46757	1.30055	1.53586	1.40769	1.59558	1.42054	1.61307	1.17655	1.83417	0.918863	2.30603
A0A3Q7IA43	C2 NT-type domain-containing protein					Solyc10g006330.3.1;	Solyc10g006330	chloroplast relocation [GO:0009902]	GO:0005623; GO:0009902	-2.39985	-4.24377	-5.18963	-5.02768	-4.68524	-5.09073	-6.74583	-6.54179	-5.05644	-5.21452	-4.07843	-3.44952			0.13962	0.286604												-6.12085	-6.81461	-4.47072	-4.29174	-5.39539	-6.44514	-5.7588	-4.70513	-3.32934	-4.85793	-4.21664	-9.04984
A0A3Q7HYA1	C2H2-type domain-containing protein		Zinc finger nucleic acid binding, homologous to AT5G01160, 46.1% identity, E-value 4e-95, 87% query coverage; Encodes a member of a core set of mRNA m6A writer proteins and is required for N6-adenosine methylation of mRNA.		C4	Solyc09g013120.3.1;	Solyc09g013120	0	GO:0003676; GO:0061630	-1.66982	-1.49916	-0.266762	-1.94366	-2.58271	-3.41291	-2.96184	-4.34208	-2.68617	-3.14368	-3.85353	-1.7695			0.0157251	0.0728925												-3.27949	-3.01435	-4.33047	-2.93435	-4.20431	-6.28645	-4.76635	-3.98714	-2.12116	-1.77236	-2.23063	-2.01702
A0A3Q7IA80	C2H2-type domain-containing protein					Solyc09g092550.3.1;	Solyc09g092550	0	GO:0003676	-3.13157	-3.39498	-2.87074	-3.2047	-3.75942	-3.32223	-4.46557	-4.20381	-6.07664	-4.02013	-3.95336	-4.52025			0.0311184	0.111226												-3.06128	-3.75001	-2.13557	-1.9455	-2.61076	-3.19394	-3.04044	-2.83483	-1.61283	-3.01451	-4.04488	-3.74571
A0A3Q7GZK4	CAAD domain-containing protein				C3	Solyc06g066620.3.1;	Solyc06g066620	0	GO:0009579; GO:0016021	0.995272	0.283354	-1.41588	0.530005	0.0053339	-0.215977	-0.0762215	-0.110881	-0.463842	-0.513166	-0.565383	-0.909091			0.295661	0.463311												0.1568	-0.202965	0.493112	0.307686	1.35884	1.16972	1.21308	1.54309	1.10466	1.09354	1.56495	0.368101
A0A3Q7J7K2	CAAD domain-containing protein				C1	Solyc10g011770.3.1;	Solyc10g011770	0	GO:0009579; GO:0016021	2.33912	1.85052	-0.223476	2.03362	2.0883	1.31065	0.956953	2.10912	1.88	1.87996	1.48279	1.72437			0.904386	0.933763												2.82111	2.32519	2.70669	2.71757	3.27034	3.60072	3.6393	3.89285	2.47359	2.98679	2.89437	2.49269
A0A3Q7JIW5	CAAD domain-containing protein					Solyc11g010480.2.1;	Solyc11g010480	0	GO:0009579; GO:0016021	0.208569	0.485146	-4.73574	1.58788	1.4077	1.16881	0.636381	1.30297	0.93667	1.61192	-0.835923	1.8623			0.365386	0.532523												2.19697	1.96195	2.77085	1.98455	2.90286	2.55104	2.88332	2.58408	4.9634	3.23975	3.96618	2.69681
A0A3Q7F5S4	CAAD domain-containing protein					Solyc01g095430.3.1;	Solyc01g095430	0	GO:0009579; GO:0016021	4.07438	3.31281	-0.0344658	3.67519	3.10529	2.97739	2.45948	2.62859	1.87578	1.162	1.56919	3.15094			0.551122	0.692469												3.74144	3.18869	4.13648	3.48462	4.3749	4.56143	3.94372	5.08945	3.55775	4.15972	4.55828	3.77754
A0A3Q7I990	CAAD domain-containing protein					Solyc10g005050.3.1;	Solyc10g005050	0	GO:0009579; GO:0016021	3.52075	2.46333	0.75235	2.47274	1.70686	1.80393	2.28715	2.54435	2.46376	3.17916	2.64641	1.64515			0.781089	0.856471												3.05446	1.56337	2.82229	3.39669	3.13408	3.51246	2.42304	3.86248	2.3903	2.84702	2.91859	2.84648
G5EM33	Calcineurin B-like molecule (Calcineurin B-like protein 1)	SlCBL1				Solyc08g077770.3.1;	Solyc08g077770	0	GO:0005509	-2.04743	-2.66308	-3.64251	-1.99122	-3.27486	-3.88032	-4.58319	-5.27512	-2.87024	-3.538	-4.50824	-4.45321			0.0414754	0.132305												-3.52104	-4.29224	-2.43093	-3.25343	-3.19941	-4.74846	-3.07353	-4.17722	-1.45567	-3.3645	-1.49345	-4.16785
E1CFU1	Calcium dependent protein kinase	LeCDPK2				Solyc04g009800.3.1;	Solyc04g009800	intracellular signal transduction [GO:0035556]; peptidyl-serine phosphorylation [GO:0018105]; protein autophosphorylation [GO:0046777]	GO:0004683; GO:0005509; GO:0005516; GO:0005524; GO:0005634; GO:0005737; GO:0009931; GO:0018105; GO:0035556; GO:0046777	0.0330124	-0.552755	0.577955	-1.33912	-2.16029	-5.42307	-2.17871	-5.35886	-3.47607	-7.13051	-4.28005	-2.12937			0.0183939	0.0805112												-3.71819	-3.68674	-5.43726	-3.69008	-2.42919	-6.44482	-4.91059	-1.89867	1.04443	-0.859912	-0.651791	-1.71888
P27161	Calmodulin (CaM)	CALM1				Solyc03g098050.3.1;	Solyc03g098050	calcium-mediated signaling [GO:0019722]	GO:0005509; GO:0019722	3.30823	3.5053	2.68441	0.748514	-0.163396	0.985863	1.35124	0.201013	0.645893	1.67185	0.235789	-0.027688			0.0242169	0.0957912												2.77135	3.2037	4.3732	2.50283	1.6739	4.2024	4.37424	4.20685	5.91901	4.46409	5.27741	3.20538
Q4W5U7	Calnexin-like protein	LeCNX61.0				0	0	endoplasmic reticulum unfolded protein response [GO:0030968]; protein folding [GO:0006457]	GO:0005509; GO:0005789; GO:0006457; GO:0016021; GO:0030968; GO:0051082	-0.0950127	0.371756	-3.17613	-0.18346	-1.50519	0.481968	-1.5234	-0.714545	-2.97155	-0.376619	-1.44987	-0.314363			0.832638	0.889543												-0.0290709	0.23321	-1.47097	-0.301867	0.726201	0.405751	0.237752	0.340975	-2.85815	-0.450833	-2.02474	-0.769287
A0A3Q7G3G6	Calreticulin					Solyc04g048900.3.1;	Solyc04g048900	protein folding [GO:0006457]	GO:0005509; GO:0005788; GO:0006457; GO:0051082	-4.67005	-1.60679	-1.67428	-0.422535	-2.63449	-2.68878	-3.11392	-3.17091	-5.15184	-3.89038	-3.78065	-1.56692			0.340093	0.505344												-2.00358	-1.63541	-1.79114	-1.44989	-1.56998	-2.39083	-2.67499	-0.988689	-4.45273	-1.39251	-3.03702	-1.74715
A0A3Q7ENN1	Calreticulin					Solyc01g100380.3.1;	Solyc01g100380	protein folding [GO:0006457]	GO:0005509; GO:0005788; GO:0006457; GO:0051082	1.52795	2.25285	0.341753	2.04678	0.857749	2.94266	0.91802	0.972571	-1.47063	2.28493	0.589784	2.18798			0.754983	0.837824												2.97435	3.46056	1.68048	3.02399	2.99197	3.53722	2.72316	4.10536	-0.383248	2.31037	0.58503	2.49376
A0A3Q7GQZ4	Calreticulin					Solyc05g056230.3.1;	Solyc05g056230	protein folding [GO:0006457]	GO:0005509; GO:0005788; GO:0006457; GO:0051082	-2.72683	-2.40605	-7.7262	-3.87642	-4.54862	-5.07098	-5.19086	-5.25423	-7.24758	-5.72586	-6.38423	-3.93074			0.405526	0.568327												-2.48714	-2.72101	-1.69222	-2.01322	-3.49621	-2.20141	-3.1452	-3.29047	-10.1133	-2.33338	-2.94077	-2.75531
Q5NE20	Carbonic anhydrase (EC 4.2.1.1) (Carbonate dehydratase)	ca2			C4	Solyc02g086820.3.1;	Solyc02g086820	carbon utilization [GO:0015976]; cyanate catabolic process [GO:0009440]	GO:0004089; GO:0008270; GO:0009440; GO:0015976	8.3613	7.6011	7.97311	7.61245	8.4661	8.70224	8.35892	8.97788	9.10502	8.60226	8.92533	8.15789			0.0187101	0.0816275												7.03861	6.75003	6.9548	7.49603	6.40393	5.83088	5.52781	6.10067	6.88463	6.63762	6.84936	7.26197
B1VK36	Carbonic anhydrase (EC 4.2.1.1) (Carbonate dehydratase)	ca3				0	0	carbon utilization [GO:0015976]; cyanate catabolic process [GO:0009440]	GO:0004089; GO:0008270; GO:0009440; GO:0015976	-0.36974	0.350082	-3.36767	-0.199175	-0.528903	-0.368553	1.14066	0.34246	-1.07582	-0.995007	-1.24315	-0.529048			0.311745	0.477544												-4.35385	-4.15308	-1.12505	-7.18246	-4.82597	-6.06652	-2.73878	-5.4987	-4.04562	-6.18157	-2.287	-2.50492
Q5NE21	Carbonic anhydrase (EC 4.2.1.1) (Carbonate dehydratase)	ca1				Solyc05g005490.3.1;	Solyc05g005490	carbon utilization [GO:0015976]; cyanate catabolic process [GO:0009440]	GO:0004089; GO:0008270; GO:0009440; GO:0015976	2.7639	2.16628	2.0176	1.94583	2.97892	2.9795	2.67331	3.37475	3.48063	2.32177	2.58863	1.93927			0.113446	0.250125												0.971707	0.844986	0.957849	2.00538	1.41182	-0.293578	0.369653	-0.0883446	0.708591	1.08966	0.840757	1.2352
A0A3Q7EIZ7	Carboxypeptidase (EC 3.4.16.-)			C2		Solyc01g087970.3.1;	Solyc01g087970	0	GO:0004185	-2.95637	-3.5684	-2.75932	-2.80051	-0.722157	-0.910673	-1.08906	-0.530612	-0.788073	-1.22933	-0.64033	-1.88213		+	6.73006e-05	0.00798823		C2		3.80657	0.00538257	2.20802		2.67497	0.0173901	1.88618		-1.28345	-2.23531	-1.61282	-1.8058	-0.899219	0.198371	-1.09639	-0.957884	-2.64266	-1.47767	-1.828	-1.78162
A0A3Q7IZ37	Carboxypeptidase (EC 3.4.16.-)			C2		Solyc11g066250.2.1;	Solyc11g066250	0	GO:0004185	-0.0546608	-0.829874	-1.24292	-0.68755	1.33116	0.175962	1.10957	0.766044	1.7185	0.600161	1.25309	0.0123796		+	0.00620875	0.0454654		C2		2.33954	0.0113527	1.54944		1.82625	0.025747	1.59978		-0.885243	-1.13917	-0.724591	-1.06554	-0.730546	-0.102759	0.156123	-0.0675392	0.158282	-0.476733	0.36858	-0.962698
A0A3Q7G736	Carboxypeptidase (EC 3.4.16.-)				C1	Solyc04g064760.3.1;	Solyc04g064760	0	GO:0004185	-3.16449	-1.72778	-3.36858	-2.86936	-2.58795	-1.96505	-2.94076	-2.3206	-4.10929	-1.61198	-2.44189	-2.68859			0.820728	0.881473												-1.52001	-1.46781	-1.64369	-1.44451	-1.02337	0.556771	0.0761824	0.0331631	-2.3348	-0.923266	-1.42625	-1.57547
A0A3Q7JNZ7	Carboxypeptidase (EC 3.4.16.-)					Solyc11g066520.2.1;	Solyc11g066520	0	GO:0004185	1.3421	0.701365	2.15376	0.426365	0.809951	-1.09508	0.738823	-0.755336	0.694834	-0.838421	1.40584	0.277795			0.206092	0.3666												0.141637	-0.294121	1.63272	-0.0484238	0.988194	1.86391	2.28248	2.01312	3.16178	1.65553	2.47164	0.578527
A0A3Q7H1H4	Carboxypeptidase (EC 3.4.16.-)					Solyc06g083030.3.1;	Solyc06g083030	0	GO:0004185	4.80818	4.10865	6.31545	3.42097	3.46931	2.1798	3.30028	2.5782	3.76679	3.91793	3.48185	3.51129			0.0360996	0.120182												1.8407	1.20383	3.36366	1.8342	2.57621	3.55252	3.45636	3.6067	4.31524	3.12546	4.06508	2.32329
A0A3Q7EST9	Carboxypeptidase (EC 3.4.16.-)					Solyc01g108460.2.1;	Solyc01g108460	0	GO:0004185	-4.29408	-3.07914	-4.16125	-2.29413	-2.82771	-3.15203	-2.63439	-2.87857	-3.01622	-2.55765	-3.48135	-2.07386			0.336996	0.50267												-4.39941	-4.09224	-3.54812	-4.36226	-3.3344	-2.59708	-2.69717	-2.63335	-2.86895	-3.29125	-2.43462	-5.10104
A0A3Q7H2W6	Carboxypeptidase (EC 3.4.16.-)					Solyc07g005960.3.1;	Solyc07g005960	0	GO:0004185	-1.69945	-1.72161	-1.11559	-2.20467	-1.88713	-1.69613	-1.13948	-1.8945	-1.81178	-1.36536	-3.22183	-1.83008			0.559627	0.699534												0.00298786	-0.62347	-0.405896	0.140131	0.401248	1.28714	0.823991	1.5764	-0.848262	0.216304	0.487755	-0.0573673
A0A3Q7G0N6	Carboxypeptidase (EC 3.4.16.-)					Solyc04g015340.3.1;	Solyc04g015340	0	GO:0004185	-3.1849	-1.50994	-1.62218	-0.528801	-0.197042	-1.69427	-0.322367	-0.684579	-0.234491	-0.589214	-0.815761	-0.330422			0.106859	0.241964												-0.0398264	-0.70602	0.00146389	-0.238609	0.322314	1.33022	0.756919	1.53564	-0.99475	-0.133077	0.614878	-0.250498
A0A3Q7IQ51	Carboxypeptidase (EC 3.4.16.-)					Solyc11g008280.2.1;	Solyc11g008280	0	GO:0004185	-2.4192	-1.4074	-1.44489	-0.479506	-1.42835	-1.2071	-0.72052	-1.04914	-2.49851	-0.75419	-1.9976	-0.514535			0.762298	0.843838												0.526891	-0.0563202	0.71869	0.209776	0.469649	1.23154	0.98138	1.55285	-0.246402	0.625369	0.706947	0.211962
A0A3Q7HWG9	Carboxypeptidase (EC 3.4.16.-)					Solyc09g007640.3.1;	Solyc09g007640	0	GO:0004185	-2.81089	-2.7219	-2.39693	-2.2381	-2.03821	-2.01135	-2.72136	-2.44398	-1.74524	-2.27611	-1.62484	-2.95817			0.465627	0.619866												-2.25102	-2.24403	-1.20306	-2.63567	-2.24285	-0.771575	-3.14648	-0.791634	-1.25383	-2.52227	-2.05792	-3.24124
A0A3Q7FBF5	Carboxypeptidase (EC 3.4.16.-)					Solyc02g088820.3.1;	Solyc02g088820	0	GO:0004185	-7.48487	-2.61409	-3.36578	-3.64432	-5.20769	-3.60986	-3.89929	-4.53487	-2.92454	-2.40973	-2.40276	-4.56076			0.423986	0.587463												-2.13197	-2.35996	-1.38932	-1.3523	-1.81868	-0.20754	-1.04426	-0.415451	-3.42284	-2.0221	-2.08541	-3.16645
A0A3Q7EG84	CarbpepA_inh domain-containing protein			C1		Solyc01g067295.1.1;	Solyc01g067295	0	GO:0016021	4.65319	2.58257	3.32096	2.85591	0.777881	0.584801	-0.312006	-0.114675	0.00931549	0.359825	2.1286	1.10932		+	0.00105048	0.0213504		C1		2.63383	0.0095238	-3.11916		2.01357	0.0235	-2.45139		3.05246	2.93501	4.66975	2.87411	3.58306	4.39433	5.44733	5.27436	5.17556	4.63815	5.20522	4.11853
A0A3Q7H7C0	CarbpepA_inh domain-containing protein			C1		Solyc07g007260.3.1;	Solyc07g007260	0	GO:0004866	4.1065	3.89914	5.02112	3.04443	2.59057	1.33767	2.01638	0.996629	2.16511	2.90916	2.72013	2.71223		+	0.00250025	0.030105		C1		2.2438	0.0123969	-2.28249		1.46479	0.0391791	-1.39114		3.70368	3.2037	5.36479	3.94335	4.39891	5.9698	5.58551	4.97966	5.85017	4.69842	5.67963	4.50509
Q6E4P4	Carotenoid cleavage dioxygenase 1B	CCD1B				0	0	carotene catabolic process [GO:0016121]	GO:0009507; GO:0009570; GO:0010436; GO:0016121; GO:0046872	-0.758547	-1.46038	-0.305252	-1.16145	-0.120778	-0.137444	-0.916939	-0.156144	-0.345713	-1.02927	-0.61789	-1.89301			0.226286	0.392195												-0.191497	-0.468855	0.14107	0.495989	-0.262452	-0.775792	-0.305295	-0.706888	-0.745404	0.0254316	-0.764683	-0.160763
A0A3Q7GZC6	CASP-like protein					Solyc06g072350.3.1;	Solyc06g072350	0	GO:0005886; GO:0016021	1.46833	2.25948	2.18322	-2.07992	-2.41999	-0.480322	-2.98809	-0.914481	-3.43301	0.970541	-1.61613	-1.78242			0.106714	0.241872												2.58175	1.83618	2.91275	2.48241	3.59342	3.44206	3.62457	3.16945	3.25267	2.90988	2.60278	2.76406
K4BAE6	Catalase (EC 1.11.1.6)					Solyc02g082760.3.1;	Solyc02g082760	hydrogen peroxide catabolic process [GO:0042744]; response to hydrogen peroxide [GO:0042542]	GO:0004096; GO:0020037; GO:0042542; GO:0042744; GO:0046872	4.99608	4.04478	4.01586	3.58274	3.39386	4.99989	3.21389	4.77322	4.83562	4.73136	4.05764	3.1042			0.986795	0.991597												2.78327	2.57231	3.28211	3.52014	2.2366	0.788016	0.598155	1.07435	2.15817	1.69473	1.38295	3.14919
P30264	Catalase isozyme 1 (EC 1.11.1.6)	CAT1	a CMV 2b protein (viral RNA silencing suppressor) interacts with CAT3 and causes its degradation by proteasome (Murota et al 2017).	C2	C5	0	0	hydrogen peroxide catabolic process [GO:0042744]; response to hydrogen peroxide [GO:0042542]	GO:0004096; GO:0005777; GO:0020037; GO:0042542; GO:0042744; GO:0046872	4.40948	4.28941	4.56297	4.74157	6.18651	6.76284	5.62529	6.61426	6.96434	6.60163	6.15613	5.05455		+	0.00259786	0.0305563		C2		2.50496	0.00995012	1.79637		1.6321	0.0306568	1.69331		3.76496	3.79107	2.4302	3.89192	1.48867	1.11072	0.743329	0.709003	1.89023	2.14976	1.4861	3.20398
A0A3Q7H1D8	CBFD_NFYB_HMF domain-containing protein					Solyc06g072040.1.1;	Solyc06g072040	0	GO:0005634; GO:0046982	1.12807	0.646399	2.22097	0.0112705	0.428758	-2.49886	-0.122044	-0.18526	0.185961	0.164614	0.581853	-0.239575			0.109077	0.245354												0.421851	-0.285007	2.27417	1.02223	1.33588	0.852881	0.636271	1.35618	1.98036	2.03529	2.02423	1.45577
A0A3Q7HFZ7	CBFD_NFYB_HMF domain-containing protein					Solyc07g065500.2.1;	Solyc07g065500	regulation of transcription, DNA-templated [GO:0006355]	GO:0005634; GO:0006355; GO:0043565; GO:0046982	0.365326	-1.71308	-0.412754	-1.578	-1.33783	-0.486328	-1.06263	-0.336078	-0.872475	-0.0792389	-0.242673	-0.89898			0.779294	0.85511												-0.969548	-0.248505	-0.709422	-0.37254	-0.89644	-0.581944	0.000184059	-0.549953	0.345393	-0.284854	-0.584288	0.00146103
A0A3Q7J2P6	CBFD_NFYB_HMF domain-containing protein					Solyc12g006120.2.1;	Solyc12g006120	regulation of transcription, DNA-templated [GO:0006355]	GO:0005634; GO:0006355; GO:0043565; GO:0046982	-2.24186	-1.65321	-5.43014	-2.45255	-2.60479	-1.80975	-2.35667	-4.16918	-2.32626	-3.42543	-1.76627	-2.02948			0.810145	0.874681												-1.82758	-2.72219	-3.00798	-1.74318	-2.78206	-2.74643	-4.44751	-3.49832	-5.76955	-1.28035	-1.7257	-1.1624
A0A3Q7FE32	CbiA domain-containing protein					Solyc03g007980.1.1;	Solyc03g007980	0	GO:0016887	-4.49505	-4.2197	-4.00917	-3.70549	-5.52247	-2.47478	-5.24446	-2.27844	-2.90343	-2.87331	-5.14325	-6.58027			0.893102	0.926412												-2.15399	-2.08016	-4.14586	-2.43309	-3.64921	-7.88426	-5.05499	-5.03217	-5.91096	-4.16707	-5.42534	-3.91855
A0A3Q7F889	CbiX domain-containing protein				C4	Solyc02g086560.3.1;	Solyc02g086560	cobalamin biosynthetic process [GO:0009236]	GO:0009236; GO:0016852	1.05615	0.83746	1.90094	-0.0178776	0.882331	-1.37657	0.566223	-0.496272	0.605227	0.0484715	0.653565	0.0266027			0.212232	0.374032												-0.366906	-1.73993	-0.276658	-1.94457	-1.55228	-1.9152	-1.88472	-2.22818	1.71429	-0.178708	0.770046	-0.346298
A0A3Q7I0T3	CBM20 domain-containing protein					Solyc09g014400.3.1;	Solyc09g014400	0	GO:2001070	-2.73786	-5.13957	-8.14469	-4.59136	-4.09424	-3.67541	-3.28422	-3.11379	-3.09494	-3.2988	-3.74695	-4.93552			0.264628	0.433161												-3.24102	-3.35535	-3.85316	-3.46411	-5.2946	-5.24494	-4.43661	-7.19931	-7.10936	-3.09594	-2.59683	-1.29351
A0A3Q7I8W8	CBM20 domain-containing protein					Solyc09g098040.3.1;	Solyc09g098040	0	GO:0005524; GO:0016301; GO:2001070	-3.83938	-3.28795	-6.12295	-2.81801	-3.42832	-4.73556	-4.24506	-4.08916	-3.54071	-4.48357	-4.82731	-3.68555			0.982208	0.988875												-2.71522	-3.01806	-3.41643	-2.10689	-3.33109	-5.71879	-4.27425	-5.47025	-5.10667	-3.22697	-2.62332	-2.55595
A0A3Q7JFF5	C-CAP/cofactor C-like domain-containing protein					Solyc10g080440.2.1;	Solyc10g080440	cell morphogenesis [GO:0000902]	GO:0000902	-1.91967	-2.35107	-4.25242	-2.21257	-3.01849	-1.73516	-2.58499	-2.68673	-3.1056	-2.95365	-2.7561	-3.63156			0.502923	0.648666												-2.2868	-3.0652	-2.40835	-1.91685	-2.94137	-5.24457	-4.6212	-5.75939	-6.87759	-3.37243	-4.93351	-2.85557
A0A3Q7FFT5	CCHC-domain containing/ Csp1 homolog (AT4G36020)	likely Csp1	Homologous to AT4G36020 Csp1, 45% identity, Evalue=8e-34. Also, At 51% identity, Evalue=3e-25 CCHC-type domain https://prosite.expasy.org/doc/PS50158, slightly upregulated in response to geminivirus AC2 ectopic expression in Arabidopsis (Liu et al 2014), as well as slightly up in (Ascencio-ibanez et al 2008)	C1	C4	Solyc03g033500.3.1;	Solyc03g033500	0	GO:0003676; GO:0008270	3.10372	2.69814	3.7948	2.0192	1.21147	0.161783	0.96047	-0.0289583	1.09926	0.817945	1.74223	1.56371		+	0.00120703	0.0220824		C1		2.50093	0.00995012	-2.32777		1.83105	0.0256807	-1.59818		-1.99179	-3.4264	-0.658704	-0.727806	-5.11624	-6.94981	-3.58112	-7.80559	0.45836	-1.63249	-1.44438	1.5059
Q1W7H2	Cell adhesion protein (Fragment)	At2g04780		C1		0	0	0	GO:0046658	2.27782	2.05905	2.62158	1.9779	1.17674	-0.0691566	1.08935	-0.33258	1.54848	1.49726	1.45521	1.83413		+	0.00202086	0.028182		C1		1.83816	0.0190901	-1.768		1.91704	0.0243622	-0.65032		0.597646	0.622759	2.50087	0.802526	1.56471	1.96044	2.40328	1.91598	3.79111	2.77743	3.34517	2.5406
A0A3Q7HNV7	Cellulase domain-containing protein					Solyc08g066810.3.1;	Solyc08g066810	carbohydrate metabolic process [GO:0005975]	GO:0004553; GO:0005975	-6.7688	-4.9609	-3.3141	-5.27555	-5.11757	-5.96649	-6.56352	-7.17916	-3.84039	-6.99342	-5.1174	-5.36088			0.424512	0.587583												-5.99306	-4.4414	-3.90496	-5.76444	-3.43999	-3.09892	-5.61296	-3.54993	-4.5658	-3.53448	-3.98722	-4.53994
A0A3Q7JX67	Cellulase domain-containing protein					Solyc12g056960.2.1;	Solyc12g056960	actin filament organization [GO:0007015]; carbohydrate metabolic process [GO:0005975]	GO:0004553; GO:0005975; GO:0007015; GO:0016021; GO:0051015	-3.94473	-2.23135	-3.69509	-3.28724	-4.12384	-1.98315	-2.22894	-2.20825	-2.18661	-2.60804	-3.30518	-2.06012			0.385833	0.550013												-2.589	-2.26472	-2.08188	-2.27057	-2.0142	-1.28666	-0.782327	-0.827608	-2.03983	-2.42658	-1.34189	-1.94984
Q8LRN6	Cell-wall invertase (Fragment)	LIN8	Homologous to AT3G52600		C1	0	0	carbohydrate metabolic process [GO:0005975]	GO:0004553; GO:0005975	-1.94695	-2.78944	-2.05932	-1.27296	0.484754	-1.92959	-0.0403366	-1.04131	-0.0735168	-2.90096	0.706689	-1.07536			0.237397	0.40347												-3.65621	-4.28294	-6.65898	-3.38123	-2.04579	-1.21756	-1.50749	-0.849272	-5.93194	-4.34786	-5.77041	-3.34682
A0A3Q7HGE4	Chalcone-flavonone isomerase family protein					Solyc07g062030.3.1;	Solyc07g062030	0	GO:0016872	-1.17179	-1.52581	-2.25169	-2.71511	-1.41804	-1.16857	-2.00547	-0.646245	-0.602982	-0.687622	-0.868421	-2.05615			0.210326	0.371409												-1.38403	-1.70947	-1.59843	-1.18467	-1.88753	-0.611239	-0.974998	-0.899668	-1.90427	-1.711	-1.01706	-1.62785
A0A3Q7HFP3	Chalcone-flavonone isomerase family protein					Solyc05g052240.3.1;	Solyc05g052240	0	GO:0016872	-4.77985	-3.40088	-4.32811	-4.20169	-3.93919	-5.6195	-4.34821	-6.33863	-6.70706	-2.58012	-3.74376	-4.91116			0.612683	0.737947												-2.21891	-1.64536	-1.65723	-0.875668	-1.01752	-0.807809	-1.71436	-1.3777	-2.31175	-1.87111	-2.49328	-1.63735
A0A3Q7GBV2	Chalcone-flavonone isomerase family protein					Solyc05g010320.3.1;	Solyc05g010320	0	GO:0016872	-5.09455	-3.98267	-6.4159	-4.10473	-4.08693	-2.96033	-3.70289	-4.46576	-3.84772	-5.38784	-8.91213	-2.08342			0.593362	0.727066												0.247832	0.226116	-0.389216	1.22049	-0.0995111	-0.336572	-0.584884	-0.733807	-4.81504	-0.215119	-0.864223	0.0954132
Q9M5A8	Chaperonin 21					Solyc07g042250.3.1;	Solyc07g042250	chaperone cofactor-dependent protein refolding [GO:0051085]; positive regulation of superoxide dismutase activity [GO:1901671]	GO:0005524; GO:0005759; GO:0009507; GO:0009536; GO:0046872; GO:0046914; GO:0051082; GO:0051085; GO:0051087; GO:1901671	3.2681	2.89335	5.38835	3.76085	4.78562	5.23158	5.22166	5.38479	5.52491	5.64042	5.76775	4.94916			0.0179863	0.0793774												5.33137	5.59776	4.89244	5.25012	5.68393	6.13198	5.33037	5.55663	5.14135	4.97157	4.7377	4.99469
A0A3Q7JA58	CHCH domain-containing protein		Maybe involved in cytochrome oxidase in yeast http://pfam.xfam.org/family/PF06747. May be homologous to Mrp10, a mitochondrial ribosomal protein essential for translation DOI: 10.1007/s002940050199	C1	C3	Solyc12g056090.2.1;	Solyc12g056090	0	0	5.68675	5.05526	5.64087	3.88956	3.28398	0.786142	3.36297	1.3115	2.51583	2.21131	3.57327	3.57921		+	0.00724969	0.0484681		C1		1.84634	0.0189163	-2.88196		2.03725	0.0235	-2.0982		1.90139	1.33011	3.15871	1.51544	3.23596	3.68788	4.38345	3.88835	5.43137	4.10004	4.96045	3.07082
A0A3Q7EJL5	CHCH domain-containing protein		Maybe involved in cytochrome oxidase in yeast http://pfam.xfam.org/family/PF06747. May be homologous to Mrp10, a mitochondrial ribosomal protein essential for translation DOI: 10.1007/s002940050199	C1		Solyc01g088770.3.1;	Solyc01g088770	0	0	4.02146	2.78832	3.53652	1.63818	0.217246	-0.968355	1.23252	-0.0791407	1.04906	0.241133	2.26853	1.32886		+	0.00543347	0.0420713		C1		2.22879	0.0123969	-2.89555		1.40852	0.0431668	-1.77422		0.176932	-0.128407	1.99947	-0.765009	1.44717	1.2059	2.01488	1.45483	3.47032	1.89894	2.67748	0.532419
A0A3Q7IFA5	CHCH domain-containing protein					Solyc10g047643.1.1;	Solyc10g047643	0	0	6.94364	6.09304	6.96518	4.69813	4.58805	3.69859	5.5137	2.6684	3.94362	3.51538	5.12657	4.56503			0.0342471	0.116484												4.36898	4.34223	5.69631	3.87907	5.0806	5.10939	5.4838	5.33427	6.51411	5.16903	6.17179	5.06039
A0A3Q7G6N9	Chitin-binding type-1 domain-containing protein				C3	Solyc04g072000.3.1;	Solyc04g072000	carbohydrate metabolic process [GO:0005975]; cell wall macromolecule catabolic process [GO:0016998]; chitin catabolic process [GO:0006032]	GO:0004568; GO:0005975; GO:0006032; GO:0008061; GO:0016998	-1.43544	-1.73851	-0.91066	-1.78135	-2.0137	-4.13692	-0.951796	-2.97969	-1.32516	-1.2133	-1.16256	-3.27786			0.353144	0.519787												-3.73084	-3.2294	-5.32042	-3.83985	-2.21473	-1.84282	-0.686679	-2.03105	-0.161174	-2.15116	-0.930445	-2.05265
A0A3Q7IHS3	Chitin-binding type-1 domain-containing protein					Solyc10g055800.2.1;	Solyc10g055800	carbohydrate metabolic process [GO:0005975]; cell wall macromolecule catabolic process [GO:0016998]; chitin catabolic process [GO:0006032]	GO:0004568; GO:0005975; GO:0006032; GO:0008061; GO:0016998	5.28505	4.4516	6.21531	4.19794	5.43473	4.66047	5.52412	4.52663	6.19178	4.58611	6.31833	4.59822			0.751019	0.833772												1.84905	2.38725	1.65306	2.66856	2.9218	3.66122	2.76241	3.98042	3.07195	2.74312	3.51401	3.1013
A0A3Q7JDI3	Chitin-binding type-1 domain-containing protein					Solyc10g074440.2.1;	Solyc10g074440	carbohydrate metabolic process [GO:0005975]; cell wall macromolecule catabolic process [GO:0016998]; chitin catabolic process [GO:0006032]	GO:0004568; GO:0005975; GO:0006032; GO:0008061; GO:0016998	0.0773048	1.7275	2.49754	0.63518	-0.174853	-0.156422	1.32854	-0.444516	0.50168	-0.843945	0.967462	1.01472			0.270634	0.4382												1.54614	2.14682	1.89726	1.97788	2.17642	2.3336	1.98741	3.08122	2.67868	2.51684	2.29233	0.686132
P27489	Chlorophyll a-b binding protein 13, chloroplastic (LHCII type III CAB-13)	CAB13				Solyc12g011450.2.1;	Solyc12g011450	photosynthesis, light harvesting in photosystem I [GO:0009768]; protein-chromophore linkage [GO:0018298]; response to light stimulus [GO:0009416]	GO:0009416; GO:0009522; GO:0009523; GO:0009535; GO:0009768; GO:0009941; GO:0010287; GO:0016021; GO:0016168; GO:0018298; GO:0046872	5.71969	4.93311	3.40665	4.78796	4.129	4.51896	4.27902	4.87822	5.01806	4.77531	4.46953	4.1549			0.841753	0.89363												4.86362	4.04121	4.31224	5.35281	4.22522	3.82438	3.30607	4.20665	3.53876	4.85498	4.80758	5.28166
P07370	Chlorophyll a-b binding protein 1B, chloroplastic (LHCII type I CAB-1B) (LHCP)	CAB1B				0	0	photosynthesis, light harvesting in photosystem I [GO:0009768]; protein-chromophore linkage [GO:0018298]; response to light stimulus [GO:0009416]	GO:0009416; GO:0009522; GO:0009523; GO:0009535; GO:0009768; GO:0009941; GO:0010287; GO:0016021; GO:0016168; GO:0018298; GO:0046872	5.94055	5.17231	4.28198	4.31092	3.77945	4.20472	3.23897	4.75654	4.05189	4.42344	4.40808	3.37513			0.135265	0.281421												4.09213	4.05121	3.85239	4.85229	4.06795	3.41622	2.44898	3.78329	3.30328	4.28516	4.76102	4.14842
P14279	Chlorophyll a-b binding protein 5, chloroplastic (LHCII type I CAB-5) (LHCP) (Fragment)	CAB5				0	0	photosynthesis, light harvesting in photosystem I [GO:0009768]; protein-chromophore linkage [GO:0018298]; response to light stimulus [GO:0009416]	GO:0009416; GO:0009522; GO:0009523; GO:0009535; GO:0009768; GO:0009941; GO:0010287; GO:0016021; GO:0016168; GO:0018298; GO:0046872	8.03626	7.05438	5.49368	7.10176	6.24231	6.35958	6.06415	6.99969	6.75662	6.85122	6.39011	6.02693			0.562184	0.701416												6.8557	6.17944	6.46985	6.72519	6.24847	6.19291	5.58671	6.08939	4.73085	6.15607	6.55777	6.58326
P10708	Chlorophyll a-b binding protein 7, chloroplastic (LHCI type II CAB-7)	CAB7				0	0	photosynthesis, light harvesting in photosystem I [GO:0009768]; protein-chromophore linkage [GO:0018298]; response to light stimulus [GO:0009416]	GO:0009416; GO:0009522; GO:0009523; GO:0009535; GO:0009768; GO:0016021; GO:0016168; GO:0018298; GO:0046872	6.57295	5.60935	4.93337	5.64883	5.09751	5.46287	5.28757	5.96663	5.94696	5.86494	5.45586	4.86883			0.814838	0.877619												4.95492	4.20283	4.90062	5.66868	4.36885	2.95702	2.75648	3.15487	3.44742	4.82369	4.88374	5.53717
P27524	Chlorophyll a-b binding protein CP24 10A, chloroplastic (CAB-10A) (LHCP)	CAP10A				Solyc01g105030.3.1;	Solyc01g105030	photosynthesis, light harvesting in photosystem I [GO:0009768]; protein-chromophore linkage [GO:0018298]; response to light stimulus [GO:0009416]	GO:0009416; GO:0009523; GO:0009535; GO:0009768; GO:0009941; GO:0010287; GO:0016021; GO:0016168; GO:0018298	5.0222	4.7114	3.04147	4.70545	3.71381	3.65057	4.3794	4.42054	4.96582	4.41585	4.69528	3.6593			0.674446	0.776864												4.28466	3.2718	4.43194	4.77351	4.93327	4.87192	3.25387	4.91905	3.78425	4.94715	4.9646	4.24551
P27525	Chlorophyll a-b binding protein CP24 10B, chloroplastic (CAB-10B) (LHCP)	CAP10B				Solyc01g105050.3.1;	Solyc01g105050	photosynthesis, light harvesting in photosystem I [GO:0009768]; protein-chromophore linkage [GO:0018298]; response to light stimulus [GO:0009416]	GO:0009416; GO:0009523; GO:0009535; GO:0009768; GO:0009941; GO:0010287; GO:0016021; GO:0016168; GO:0018298	7.64718	6.86838	5.92939	6.71955	6.50706	5.86586	6.85458	6.59799	6.38109	6.27717	6.98055	5.8879			0.544482	0.686711												6.61783	5.86107	6.89933	6.54633	6.90506	7.35206	6.95079	8.03259	6.61474	6.78839	7.45539	6.921
A0A3Q7IAX8	Chlorophyll a-b binding protein, chloroplastic					Solyc10g007690.3.1;	Solyc10g007690	photosynthesis, light harvesting [GO:0009765]; protein-chromophore linkage [GO:0018298]	GO:0009522; GO:0009523; GO:0009535; GO:0009765; GO:0016021; GO:0016168; GO:0018298	7.09672	6.08531	5.53184	6.17612	6.81514	6.75841	6.6464	7.17781	7.29264	6.5114	7.14311	6.16197			0.209826	0.371017												6.8876	6.51426	6.1575	6.90287	6.91935	7.55689	6.73679	7.08585	6.65167	6.71031	6.94624	6.30378
A0A3Q7GQW4	Chlorophyll a-b binding protein, chloroplastic					Solyc05g056070.3.1;	Solyc05g056070	photosynthesis, light harvesting [GO:0009765]; protein-chromophore linkage [GO:0018298]	GO:0009522; GO:0009523; GO:0009535; GO:0009765; GO:0016021; GO:0016168; GO:0018298	6.99327	6.87403	6.98683	7.46845	7.43548	7.10076	7.5969	7.85981	8.02316	7.45808	7.73934	6.73006			0.290984	0.459992												6.89029	6.25963	7.75294	7.26409	7.01691	5.51563	5.97956	6.09699	7.19621	7.55179	8.08522	7.80969
A0A3Q7FU35	Chlorophyll a-b binding protein, chloroplastic					Solyc03g115900.3.1;	Solyc03g115900	photosynthesis, light harvesting [GO:0009765]; protein-chromophore linkage [GO:0018298]	GO:0009522; GO:0009523; GO:0009535; GO:0009765; GO:0016021; GO:0016168; GO:0018298	5.63391	5.01392	4.40514	5.30462	5.11719	4.93587	5.30791	5.56034	5.53973	5.39306	5.61296	4.30035			0.908103	0.936544												5.17039	4.41386	5.55921	5.47464	5.09081	4.7037	4.06248	4.96811	5.28695	5.43136	5.68499	5.72992
A0A3Q7I0X4	Chlorophyll a-b binding protein, chloroplastic					Solyc09g014520.3.1;	Solyc09g014520	photosynthesis, light harvesting [GO:0009765]; protein-chromophore linkage [GO:0018298]	GO:0009522; GO:0009523; GO:0009535; GO:0009765; GO:0016021; GO:0016168; GO:0018298	7.06636	6.34761	4.52905	5.9455	4.27122	4.26561	3.86545	4.64558	5.22586	4.83113	4.67071	3.64507			0.0238648	0.0949612												4.86827	4.14351	4.43305	5.43047	5.59034	4.73665	4.64178	4.91396	4.82138	4.4032	4.67138	4.17356
A0A3Q7HHU2	Chlorophyll a-b binding protein, chloroplastic					Solyc07g063600.3.1;	Solyc07g063600	photosynthesis, light harvesting [GO:0009765]; protein-chromophore linkage [GO:0018298]	GO:0009522; GO:0009523; GO:0009535; GO:0009765; GO:0016021; GO:0016168; GO:0018298	6.11588	5.51698	3.44047	5.30816	4.78146	5.1314	5.06509	5.52279	5.60996	5.37146	4.94228	4.62429			0.9966	0.997315												5.17584	4.44116	4.91702	5.72509	4.93552	4.17978	3.07641	4.30767	3.66419	5.13258	5.19667	5.43112
A0A3Q7G195	Chlorophyll a-b binding protein, chloroplastic					Solyc03g005770.2.1;	Solyc03g005770	photosynthesis, light harvesting [GO:0009765]; protein-chromophore linkage [GO:0018298]	GO:0009522; GO:0009523; GO:0009535; GO:0009765; GO:0016021; GO:0016168; GO:0018298	9.35172	8.34932	6.92984	8.03671	7.03788	7.19086	7.48603	7.73369	7.92175	7.87781	7.65136	7.27922			0.241018	0.407547												8.0087	7.26766	7.26662	8.0193	7.47396	7.32798	5.76552	7.09916	6.77087	7.41455	7.61401	7.67903
A0A3Q7JSZ2	Chlorophyll a-b binding protein, chloroplastic					Solyc12g011280.2.1;	Solyc12g011280	photosynthesis, light harvesting [GO:0009765]; protein-chromophore linkage [GO:0018298]	GO:0009522; GO:0009523; GO:0009535; GO:0009765; GO:0016021; GO:0016168; GO:0018298	3.84366	2.7185	2.76992	1.92579	2.46936	3.31091	3.23279	3.79825	3.54624	3.1874	3.57544	2.13258			0.708292	0.80201												3.48717	2.97437	2.77438	3.58925	3.67735	4.07258	2.94732	3.71016	2.53797	2.91469	2.9515	3.05931
Q7M1K8	Chlorophyll a-b binding protein, chloroplastic					Solyc06g069730.3.1;	Solyc06g069730	photosynthesis, light harvesting in photosystem I [GO:0009768]; protein-chromophore linkage [GO:0018298]; response to light stimulus [GO:0009416]	GO:0009416; GO:0009522; GO:0009523; GO:0009535; GO:0009768; GO:0016021; GO:0016168; GO:0018298	2.1021	0.784582	0.099205	1.30938	0.189008	1.0501	1.57571	1.89606	2.60501	1.30766	1.06719	0.151368			0.944883	0.961118												2.14105	1.62939	2.2337	3.15129	2.46115	2.06602	0.6696	2.39596	1.2254	0.98861	0.89418	2.00193
C5IU71	Chloroplast sedoheptulose-1,7-bisphosphatase	SBPase				0	0	defense response to bacterium [GO:0042742]; fructose 1,6-bisphosphate metabolic process [GO:0030388]; fructose 6-phosphate metabolic process [GO:0006002]; fructose metabolic process [GO:0006000]; gluconeogenesis [GO:0006094]; starch biosynthetic process [GO:0019252]; sucrose biosynthetic process [GO:0005986]	GO:0005737; GO:0005986; GO:0006000; GO:0006002; GO:0006094; GO:0009570; GO:0009579; GO:0009941; GO:0019252; GO:0030388; GO:0042132; GO:0042742; GO:0048046; GO:0050278	4.83684	4.35975	3.77297	4.80491	4.19629	5.25197	4.54699	5.60708	5.46355	5.39113	4.72055	4.55195			0.317755	0.482597												5.03347	4.87002	4.85272	5.07073	4.54808	4.64583	4.5808	4.99333	4.49383	4.35267	4.18298	4.83363
Q672Q2	Chloroplast-specific ribosomal protein					Solyc06g073090.3.1;	Solyc06g073090	negative regulation of translational elongation [GO:0045900]; primary metabolic process [GO:0044238]	GO:0022627; GO:0043022; GO:0043024; GO:0044238; GO:0045900	2.8757	2.56203	-0.15753	1.42876	-0.261767	3.52419	-0.272964	0.392863	-0.314863	1.08719	0.250968	0.971467			0.484529	0.634094												3.51197	4.33418	1.85718	3.04549	3.18299	4.17872	1.94688	4.01418	1.5002	1.37519	1.37386	0.760204
A0A3Q7G0P1	Chorismate synthase (EC 4.2.3.5)				C5	Solyc04g049350.3.1;	Solyc04g049350	aromatic amino acid family biosynthetic process [GO:0009073]; chorismate biosynthetic process [GO:0009423]	GO:0004107; GO:0009073; GO:0009423	0.432295	-0.0320625	-1.60992	0.303089	0.259526	1.43831	0.836231	1.86044	1.69155	1.68608	0.790881	0.198272			0.0688779	0.18066												0.250686	0.242645	-0.270509	0.445387	-1.55235	-1.54548	-2.82757	-1.78119	-1.78796	-1.00302	-1.16659	-0.306509
A0A3Q7EHA9	Citrate synthase					Solyc01g073740.3.1;	Solyc01g073740	citrate metabolic process [GO:0006101]; tricarboxylic acid cycle [GO:0006099]	GO:0004108; GO:0006099; GO:0006101	-0.765989	-0.846735	-2.55921	-0.838579	-0.462279	1.00042	-1.01618	0.578183	0.198357	-0.809685	-0.902904	-1.45961			0.149156	0.298393												-1.0157	-1.21397	-1.44776	-1.1054	-3.01735	-4.32256	-4.75449	-4.47099	-6.9523	-1.97826	-3.84746	-2.74352
K4B7G2	Clade XVI lectin receptor kinase					Solyc02g068300.3.1;	Solyc02g068300	0	GO:0004672; GO:0005524; GO:0005886; GO:0016021; GO:0030246	-3.91649	-6.40872	-4.11499	-3.58695	-5.78777	-4.43718	-3.83537	-6.05378	-4.94575	-3.31336	-3.47335	-2.98317			0.260378	0.428085												-5.44117	-5.49875	-4.95881	-4.01039	-3.90072	-2.54861	-2.36481	-2.87789	-1.31722	-5.24676	-2.28612	-5.0411
A0A3Q7FDC1	Clathrin light chain					Solyc03g006510.3.1;	Solyc03g006510	intracellular protein transport [GO:0006886]; vesicle-mediated transport [GO:0016192]	GO:0005198; GO:0006886; GO:0016192; GO:0030130; GO:0030132	-5.53131	-1.21321	-1.55443	-0.620743	-0.187175	-1.30233	0.476032	-1.51853	-0.843405	-1.13459	-0.930547	0.169089			0.256497	0.424844												-0.801881	-0.284658	-0.216693	-0.487875	0.139503	-1.53181	-0.284688	-1.15693	0.361278	-0.277501	0.985912	-1.02124
A0A3Q7F4L8	Clathrin light chain					Solyc02g078540.3.1;	Solyc02g078540	intracellular protein transport [GO:0006886]; vesicle-mediated transport [GO:0016192]	GO:0005198; GO:0006886; GO:0016192; GO:0030130; GO:0030132	0.475876	1.04357	0.602201	0.514519	1.23401	1.64074	1.07086	1.03199	0.312222	1.72421	0.517568	1.99319			0.305973	0.473045												2.5754	2.90216	1.06381	2.2024	2.42989	2.61774	1.58273	2.59191	2.24726	1.8057	1.75203	0.992456
A0A3Q7FV41	ClpS domain-containing protein			C1		Solyc03g119700.3.1;	Solyc03g119700	protein catabolic process [GO:0030163]	GO:0030163	1.51477	1.70795	2.32673	0.606867	-0.546796	-1.04541	-0.854525	-0.449918	0.333353	0.163996	-0.41491	-0.226039		+	0.000287239	0.0129988		C1		2.35066	0.0112602	-2.26324		1.85546	0.0251514	-1.57498		-0.258138	-0.538374	1.62311	0.0122261	-1.06089	-1.11292	-1.39052	-1.32232	1.22432	-0.296668	-0.180338	0.508619
A0A3Q7IF15	CN hydrolase domain-containing protein			C2		Solyc10g047630.2.1;	Solyc10g047630	nitrogen compound metabolic process [GO:0006807]	GO:0006807	-3.62538	-4.51759	-4.36909	-2.84351	-0.779386	-0.9179	-0.654469	-0.06569	-0.476961	-1.00874	-0.201932	-1.35684		+	3.39525e-05	0.00735736		C2		2.93086	0.00812982	3.23453		3.01577	0.0157766	3.07777		-1.54628	-1.17136	-2.22811	-1.02459	-3.11677	-4.33151	-2.6839	-3.80863	-3.49614	-1.74001	-2.0249	-1.59631
A0A3Q7JPE6	CN hydrolase domain-containing protein				C2	Solyc11g068730.2.1;	Solyc11g068730	nitrogen compound metabolic process [GO:0006807]	GO:0006807; GO:0016810	-0.114618	-0.69186	-1.49422	-0.814447	-0.0513582	1.47139	0.175812	1.6389	1.21799	0.954138	0.0734491	-0.330527			0.030987	0.111054												1.49513	1.45894	-0.0779638	1.57353	1.38059	1.1909	0.907197	1.04287	-0.0604448	-0.347032	-0.0559292	-0.349361
A0A3Q7HZ02	CoA carboxyltransferase C-terminal domain-containing protein					Solyc09g013080.3.1;	Solyc09g013080	fatty acid biosynthetic process [GO:0006633]	GO:0003989; GO:0006633; GO:0009317	-1.34622	-1.72236	-2.94922	-1.97163	-3.01527	-0.676811	-3.13568	-1.52111	-3.10532	-2.54805	-2.93644	-2.7746			0.313712	0.479731												-1.28811	-1.48876	-2.89958	-2.24229	-2.70802	-4.96947	-4.10006	-4.37608	-5.24868	-2.88037	-4.45877	-2.06512
K4BVH7	Coatomer subunit alpha					Solyc04g080980.2.1;	Solyc04g080980	endoplasmic reticulum to Golgi vesicle-mediated transport [GO:0006888]; intracellular protein transport [GO:0006886]; intra-Golgi vesicle-mediated transport [GO:0006891]; retrograde vesicle-mediated transport, Golgi to endoplasmic reticulum [GO:0006890]	GO:0000139; GO:0005198; GO:0006886; GO:0006888; GO:0006890; GO:0006891; GO:0030126	-2.40049	-3.10111	-3.2338	-2.83189	-4.84541	-2.69748	-3.71085	-2.95236	-3.21183	-6.89402	-5.98694	-4.51177			0.047	0.143197												-3.50933	-4.18225	-5.27372	-2.46992	-2.50312	-2.59731	-4.46311	-3.36508	-4.64383	-3.86853	-4.21615	-3.5862
A0A3Q7J9P5	Coatomer subunit beta'					Solyc12g043000.2.1;	Solyc12g043000	intracellular protein transport [GO:0006886]; vesicle-mediated transport [GO:0016192]	GO:0000139; GO:0005198; GO:0006886; GO:0016192; GO:0030117; GO:0030663	-3.78603	-2.65121	-4.30753	-3.8048	-4.34211	-3.39094	-3.93008	-4.44755	-3.30267	-4.11016	-2.45064	-5.56058			0.833537	0.889543												-5.94651	-4.76406	-3.56676	-4.3282	-3.37982	-1.98548	-3.52953	-2.4705	-2.5233	-4.50238	-2.57915	-5.3895
A0A3Q7EQ78	Coatomer subunit delta					Solyc01g103480.3.1;	Solyc01g103480	protein transport [GO:0015031]; retrograde vesicle-mediated transport, Golgi to endoplasmic reticulum [GO:0006890]	GO:0000139; GO:0006890; GO:0015031; GO:0030126	-1.91845	-1.49941	-5.7452	-2.22339	-2.16342	-1.49855	-1.7892	-2.26206	-2.45014	-2.13131	-2.25431	-2.11685			0.540277	0.683668												-2.64298	-2.65739	-2.65053	-2.014	-2.19708	-3.18704	-1.99588	-2.14038	-2.72518	-1.91928	-2.68758	-1.88211
A0A3Q7F226	cobW domain-containing protein				C4	Solyc02g070670.3.1;	Solyc02g070670	nitrogen compound metabolic process [GO:0006807]	GO:0003924; GO:0006807; GO:0016151	1.69692	2.22363	2.66553	2.3721	1.49505	1.39582	1.78232	0.209262	0.674341	1.61845	0.94658	1.82277			0.0508119	0.149817												2.6884	2.84934	3.50031	2.92146	2.63226	1.99501	2.12595	1.38022	3.23485	3.23815	3.13701	2.96366
Q2VY17	CONSTANS interacting protein 2b	CIP2b				0	0	0	GO:0005634; GO:0046982	1.83446	1.77109	2.87654	1.70135	1.86304	0.826927	1.98395	1.27857	1.44371	1.44328	2.29804	1.63835			0.333802	0.4993												1.90457	1.80431	3.08297	1.90418	2.40022	2.67869	2.91849	2.72243	3.80323	2.49581	2.41114	1.99129
A0RZC9	Constitutive plastid-lipid associated protein	CHRD				Solyc10g006290.3.1;	Solyc10g006290	organonitrogen compound catabolic process [GO:1901565]	GO:0005739; GO:0005829; GO:0019239; GO:1901565	4.53413	4.12877	6.14136	4.45806	5.11853	4.35303	5.06936	4.75846	5.43454	5.31775	5.56637	5.02716			0.380522	0.545353												4.54367	4.48007	5.32459	4.60905	4.76443	5.32545	5.28942	5.29932	6.11446	5.1164	5.61782	4.81905
Q84KJ2	Copper chaperone	LeCCH				Solyc05g055310.3.1;	Solyc05g055310	metal ion transport [GO:0030001]	GO:0030001; GO:0046872	8.87148	8.24853	9.66655	7.50157	7.61861	5.84592	7.43898	6.26197	7.5955	6.85138	8.08031	7.28008			0.0317104	0.112141												4.84332	5.02561	7.19755	5.5894	5.25767	5.15358	5.65679	5.81543	7.24886	6.30835	6.11823	6.83518
A0A3Q7IW61	Costars domain-containing protein					Solyc11g044230.2.1;	Solyc11g044230	0	0	4.24941	3.84286	4.92524	3.53343	3.08382	1.63063	2.92512	2.44036	2.68401	2.83051	3.58539	3.28891			0.00874862	0.0537091												1.48407	1.96929	3.25433	2.02865	2.52773	2.78968	2.53983	3.24046	3.60291	2.96813	3.55627	3.56511
A0A3Q7EHQ1	CP12 domain-containing protein					Solyc01g079470.3.1;	Solyc01g079470	0	0	8.71412	9.516	8.95341	8.65957	8.24628	7.16936	8.01695	7.87064	8.80039	8.35573	8.902	8.0347			0.0125555	0.0656312												6.65221	7.17087	9.22911	7.22519	8.30905	8.23404	8.3831	8.21907	10.2224	8.9316	9.38627	8.72265
A0A3Q7GNU4	CP12 domain-containing protein					Solyc06g009630.1.1;	Solyc06g009630	0	0	7.64819	8.66937	7.70497	8.17176	8.40191	7.09456	7.93343	7.62138	8.39662	7.8728	7.45408	7.87801			0.705825	0.799556												6.68125	6.95934	8.78369	7.11438	8.04063	8.44615	8.70506	8.75104	9.85901	8.48292	9.16509	8.51994
A0A3Q7HXJ3	CS domain-containing protein		Chord and SGT1 domain (CS) protein, may be involved in cell-to-cell movement of virus (Qian et al 2018)		C4	Solyc06g076940.3.1;	Solyc06g076940	0	0	0.769781	0.449945	1.57083	0.151585	-0.758222	-2.809	-0.846527	-2.50186	-1.79998	-1.10831	0.521407	-1.47528			0.0128063	0.066265												-3.76396	-3.54537	-5.1701	-4.30817	-4.18281	-5.43664	-3.7079	-7.08319	-1.23922	-2.2945	-2.66862	-0.604181
A0A3Q7FN48	CS domain-containing protein		Chord and SGT1 domain (CS) protein, may be involved in cell-to-cell movement of virus (Qian et al 2018)		C4	Solyc03g083390.3.1;	Solyc03g083390	0	0	2.16228	3.04898	3.20785	3.28838	2.71983	2.0702	3.06969	2.01436	2.64505	2.43174	2.95718	3.11849			0.38736	0.551013												2.30904	2.28304	2.71265	2.19191	2.59057	1.78469	1.73673	2.17213	3.17971	3.23494	3.41271	2.91364
A0A3Q7I5R6	CS domain-containing protein		Chord and SGT1 domain (CS) protein, may be involved in cell-to-cell movement of virus (Qian et al 2018)		C1	Solyc09g075010.3.1;	Solyc09g075010	0	0	1.46024	2.35749	1.57127	2.22208	1.60246	3.03315	1.78744	1.1306	0.745464	2.96631	0.621663	3.02528			0.995061	0.996554												3.73477	4.19909	3.27277	3.77543	4.48957	4.61673	4.40603	4.69865	3.36049	3.77305	3.88764	3.98049
A0A3Q7FJM3	CTP_transf_like domain-containing protein					Solyc02g062640.3.1;	Solyc02g062640	biosynthetic process [GO:0009058]	GO:0003824; GO:0009058	1.73665	1.17016	3.02056	0.923105	0.71749	-0.627798	0.455828	-0.436297	0.754082	0.113596	1.40864	0.784774			0.0289873	0.107048												-0.317697	-0.668343	0.122722	-4.28041	0.0654001	-0.759479	1.24	1.37965	2.67075	0.420671	1.54521	0.912384
A0A3Q7HP88	CUE domain-containing protein					Solyc08g067810.3.1;	Solyc08g067810	0	0	2.4281	1.97939	2.87436	1.53602	1.73791	-0.12097	1.55671	-0.318112	1.22227	0.349047	2.27708	1.31663			0.0898998	0.219008												-0.554673	-0.659164	1.23367	-1.31996	0.0065012	-0.401958	0.48919	-0.327444	2.44069	0.14685	1.236	0.811918
A0A3Q7J3Y8	Cupin_5 domain-containing protein				C4	Solyc12g009180.2.1;	Solyc12g009180	0	0	5.61953	4.77615	5.4487	4.45211	4.11305	2.28631	4.19838	3.08243	4.20398	3.37665	4.68785	3.97574			0.02367	0.0948934												2.33694	1.55301	3.55888	2.12012	2.17646	2.0703	2.19806	1.71443	5.16331	3.22526	4.11316	3.87548
G1DEX3	Cutin-deficient 1 protein			C1		Solyc11g006250.2.1;	Solyc11g006250	0	GO:0016788	5.67769	5.2872	6.04583	3.80051	3.39773	3.06004	3.35739	3.20216	3.23448	3.12761	4.24832	3.86084		+	0.00500618	0.0406277		C1		1.5646	0.0307052	-1.94848		1.397	0.0437212	-1.58499		5.03097	5.18521	6.51258	4.80694	5.85306	6.89316	6.61975	6.47125	6.201	6.01073	5.96549	5.40706
A0A2D1PJL0	Cu-Zn superoxide dismutase (Fragment)					0	0	0	GO:0004784; GO:0046872	6.04258	5.63377	6.42345	5.32812	4.47281	2.04075	4.66507	2.7976	3.28874	2.83166	4.37906	4.81392			0.0135485	0.0678992												5.22693	4.70889	5.46279	3.2205	6.76381	7.90857	8.37538	7.57391	8.12274	6.42914	7.79934	5.02691
A0A3Q7I962	Cyanate hydratase (Cyanase) (EC 4.2.1.104) (Cyanate hydrolase) (Cyanate lyase)	CYN				Solyc09g090430.3.1;	Solyc09g090430	cyanate metabolic process [GO:0009439]	GO:0003677; GO:0008824; GO:0009439	4.98519	4.47338	6.856	5.07698	5.81725	4.69682	5.93492	5.00327	5.85891	5.45149	6.54474	5.60912			0.559433	0.699534												3.96011	3.70344	4.48016	3.46916	4.62332	4.85854	4.97552	4.69794	6.14333	4.73484	5.52378	4.77273
A0A3Q7IZN9	Cyclin-dependent kinases regulatory subunit					Solyc11g066480.2.1;	Solyc11g066480	cell cycle [GO:0007049]; cell division [GO:0051301]	GO:0007049; GO:0016538; GO:0046872; GO:0051301	-0.590054	-1.75725	0.210201	-2.02756	-1.3849	-3.26875	-1.53374	-2.00787	-2.1602	-2.69753	-0.585715	-1.72875			0.330398	0.496644												-1.81693	-1.66071	-1.08784	-1.82908	-0.973298	-0.360362	-0.30309	-0.41313	0.493997	-0.805861	-0.2026	-1.22835
O49877	CYP1 (Cysteine protease) (Cysteine protease TDI-65)	C14				Solyc12g088670.2.1;	Solyc12g088670	proteolysis involved in cellular protein catabolic process [GO:0051603]	GO:0004197; GO:0005615; GO:0005764; GO:0051603	5.02979	4.20082	4.54395	4.79929	6.47633	4.86509	5.96541	5.53028	6.52045	5.20254	6.42725	5.11627			0.0486625	0.145353												5.35696	5.01803	4.90609	4.81711	5.41839	6.74872	6.6946	6.62285	5.72549	5.16974	6.04426	4.53697
Q18LC4	Cysteine protease	cp				0	0	0	GO:0008233	-2.82694	-2.77389	-2.61726	-2.32933	-2.53677	-2.70396	-2.1963	-2.01013	-1.76441	-3.54893	-2.35803	-2.59235			0.714264	0.805101												-0.928107	-1.75565	-2.0293	-1.39787	-1.02926	-1.27476	-2.35551	-1.58759	-3.15281	-1.20954	-1.54251	-1.6136
Q40143	Cysteine proteinase 3 (EC 3.4.22.-)	CYP-3				0	0	proteolysis involved in cellular protein catabolic process [GO:0051603]	GO:0004197; GO:0005615; GO:0005764; GO:0051603	1.14955	1.31629	2.13338	2.75608	5.1974	2.92226	5.10306	3.5253	4.62103	3.42531	5.43449	3.67775			0.00837464	0.052366												3.18444	2.96939	2.33674	2.64843	2.58525	4.04469	3.56135	3.81983	3.46606	3.03566	3.38677	2.24876
A0A3Q7FXV5	Cysteine proteinase inhibitor					Solyc04g014790.1.1;	Solyc04g014790	0	GO:0004869	1.38472	0.268236	1.62062	-0.0485115	-1.01212	-5.76963	-1.08335	-2.10495	-0.477306	-1.93315	1.39354	-1.3361			0.0509491	0.149817												-4.85019	-5.02602	0.24067	-3.62537	-1.08545	-0.273004	0.443666	0.143217	2.17169	-0.172793	1.37465	-0.813084
A0A3Q7I8T9	Cysteine proteinase inhibitor					Solyc09g097850.1.1;	Solyc09g097850	0	GO:0004869	0.00769615	0.101395	0.828613	-1.6269	-2.853	-3.09604	-5.81525	-2.25236	-2.19096	-2.23199	-1.19174	-2.25902			0.00793289	0.0511614												-6.07727	-5.00237	-6.66196	-5.00921	-7.13619	-5.79256	-4.10968	-4.71538	-6.29883	-3.22904	-2.22995	-2.81802
A0A3Q7FN94	Cysteine proteinase inhibitor					Solyc03g097270.3.1;	Solyc03g097270	0	GO:0004869	3.63767	3.77243	5.58007	4.29956	4.39681	3.49584	4.43026	3.20523	4.03817	3.9059	4.53455	4.3852			0.621156	0.743279												3.52317	3.39234	4.36702	3.44496	3.97545	4.02861	4.14127	4.04626	5.11313	4.2395	5.16205	4.11799
A0A3Q7GMB2	Cysteine proteinase inhibitor					Solyc05g054120.1.1;	Solyc05g054120	0	GO:0004869	-1.52201	-1.04659	-1.74347	-1.1486	0.0661058	0.0237598	-0.716703	-1.13268	1.23754	-1.66696	1.45463	-1.39553			0.252741	0.419515												-2.0572	-0.978537	-1.69523	-3.84212	-1.67162	-0.318118	0.325456	0.00105667	-0.0166121	-0.977429	-1.76507	-1.9808
A0A3Q7F5F8	Cysteine synthase (EC 2.5.1.47)			C2		Solyc01g094790.3.1;	Solyc01g094790	cysteine biosynthetic process from serine [GO:0006535]	GO:0004124; GO:0006535	0.115643	0.694784	0.795565	1.78105	3.15766	3.35036	3.02816	4.09445	4.28663	2.78741	2.99598	1.80061		+	0.00229985	0.0295856		C2		2.86409	0.00842452	2.5609		1.76933	0.0264736	2.1209		1.6369	1.85555	-0.137122	1.37232	0.49853	0.588662	0.249125	-0.882696	-1.20885	0.473584	0.39019	0.863972
A0A3Q7I6B9	Cysteine synthase (EC 2.5.1.47)					Solyc09g082060.3.1;	Solyc09g082060	cysteine biosynthetic process from serine [GO:0006535]	GO:0004124; GO:0006535	4.01612	3.96304	4.182	3.95851	4.60338	5.05118	4.72069	5.33853	5.52129	5.17906	5.11996	4.08015			0.0165705	0.0757591												3.94832	3.96374	3.00812	4.52272	3.26676	3.62849	2.87954	3.96307	2.92495	3.18002	3.2246	3.58028
A0A3Q7HLK8	Cysteine synthase (EC 2.5.1.47)					Solyc08g014340.3.1;	Solyc08g014340	cysteine biosynthetic process from serine [GO:0006535]	GO:0004124; GO:0006535	4.04883	3.36986	3.26011	3.17844	3.86432	4.61564	4.19933	5.34133	5.10745	4.84507	4.53212	3.64109			0.042485	0.134402												4.03249	3.75499	3.13045	4.01007	2.91974	2.53845	1.63833	2.1727	1.82903	2.76868	1.9353	3.20351
A0A3Q7IDI1	Cysteine synthase (EC 2.5.1.47)					Solyc10g012370.3.1;	Solyc10g012370	cyanide metabolic process [GO:0019499]; cysteine biosynthetic process from serine [GO:0006535]	GO:0004124; GO:0005739; GO:0006535; GO:0019499; GO:0050017	-4.2516	-2.87133	-2.72571	-2.49843	-2.71669	-1.02279	-2.34973	-1.1333	-1.31675	-2.2129	-2.82936	-1.73238			0.0908158	0.220671												-1.59551	-1.23285	-2.73674	-1.52062	-3.14251	-6.897	-4.80967	-4.7034	-6.37964	-3.74732	-3.78054	-4.13626
A0A3Q7HKF5	Cytochrome b5 heme-binding domain-containing protein					Solyc08g029160.1.1;	Solyc08g029160	0	0	7.7133	6.70902	7.89024	5.72009	5.65415	3.33318	5.57207	4.28858	5.43726	4.43372	6.19201	5.55916			0.0220681	0.0906488												3.91098	3.83341	5.48837	2.69069	5.04545	4.5781	4.61301	4.71546	6.52433	5.13989	6.06514	5.01908
A0A3Q7FK75	Cytochrome b5 heme-binding domain-containing protein					Solyc03g082600.3.1;	Solyc03g082600	0	GO:0016021; GO:0020037; GO:0046872	2.22138	2.1909	2.76522	2.47708	2.37679	2.29302	2.89922	2.06055	1.82962	2.36857	1.87356	2.79706			0.701731	0.796739												2.53124	2.43438	2.72766	2.82422	3.23579	3.30374	2.96383	3.96888	3.21524	3.16414	3.23119	2.49767
A0A3Q7GPF1	Cytochrome b5 heme-binding domain-containing protein					Solyc06g007930.3.1;	Solyc06g007930	0	GO:0016021; GO:0020037; GO:0046872	0.263395	1.34564	1.61102	1.19848	1.1612	0.934935	1.13911	-0.134669	0.0933723	-0.0217113	-0.123378	1.55553			0.349235	0.515962												1.66553	1.50161	2.33626	1.81066	2.45477	2.59066	2.17035	2.97504	2.33611	2.16126	2.22231	1.99172
A0A3Q7GQE6	Cytochrome b5 heme-binding domain-containing protein					Solyc06g035870.3.1;	Solyc06g035870	0	GO:0016021	-1.72976	-3.78532	-6.39377	-1.42527	-4.36215	-1.33238	-3.79942	-2.36074	-3.1465	-1.60293	-7.2152	-2.70763			0.894278	0.927271												-0.581975	-0.513189	-0.587607	-0.578043	-0.424119	0.266622	-0.462712	-0.367893	0.378501	-0.0834112	-0.620125	-0.982325
A0A3Q7FHJ9	Cytochrome b5 heme-binding domain-containing protein					Solyc03g025950.3.1;	Solyc03g025950	0	GO:0016021	-0.999689	0.885307	-0.151609	0.840448	1.08388	1.44204	1.36942	0.593007	-0.301712	1.05187	-0.65927	1.47617			0.267156	0.434942												1.60483	1.33494	0.220813	1.78792	1.39035	1.83627	1.44059	1.90801	1.33894	1.50065	1.59241	0.926615
A0A3Q7ELN5	Cytochrome b5 heme-binding domain-containing protein					Solyc01g096270.3.1;	Solyc01g096270	0	GO:0016021; GO:0020037; GO:0046872	0.521168	0.82144	-1.78183	0.945808	-0.780501	0.998058	0.845825	0.668311	-0.643696	1.12073	-4.92358	-0.313745			0.412025	0.574768												1.81269	1.52135	0.957093	1.96704	1.78549	1.67349	1.37482	2.01953	0.197133	1.69961	1.68722	-0.64448
Q2MI83	Cytochrome b559 subunit alpha (PSII reaction center subunit V)	psbE				0	0	photosynthetic electron transport chain [GO:0009767]	GO:0005506; GO:0009055; GO:0009535; GO:0009539; GO:0009767; GO:0016021; GO:0020037	4.97019	4.07526	3.45222	4.54634	4.48456	3.89438	4.43565	4.57955	4.48656	4.70495	4.06047	4.31766			0.914319	0.939576												5.10792	4.25603	5.36825	4.6195	5.55273	6.38954	6.0202	6.7955	5.62083	5.42305	5.8593	4.86881
Q3SC83	Cytochrome b559 subunit beta (PSII reaction center subunit VI)	psbF				0	0	photosynthetic electron transport chain [GO:0009767]	GO:0005506; GO:0009055; GO:0009535; GO:0009539; GO:0009767; GO:0016021; GO:0020037	6.30106	4.44268	6.12659	3.79973	4.64477	2.71017	5.09411	2.42146	4.62096	3.98606	4.92345	3.51347			0.233625	0.399714												2.37895	2.77008	4.88457	1.14302	3.58662	4.17046	4.71695	4.5143	5.46417	3.1091	4.59881	3.06435
A0A3Q7FNI9	Cytochrome b561 domain-containing protein					Solyc02g070640.3.1;	Solyc02g070640	oxidation-reduction process [GO:0055114]; translation [GO:0006412]	GO:0003735; GO:0005840; GO:0006412; GO:0016021; GO:0055114	-1.84085	-4.70957	-6.14847	-4.16079	-6.11849	-3.34524	-6.54602	-3.2875	-6.95103	-4.39051	-5.62511	-5.12109			0.526108	0.670186												-4.73668	-3.36377	-2.69968	-2.26784	-4.49934	-4.4429	-5.10444	-4.1371	-3.62336	-3.16784	-3.96076	-4.54386
Q2MI71	Cytochrome b6	petB				0	0	photosynthesis [GO:0015979]; respiratory electron transport chain [GO:0022904]	GO:0009535; GO:0015979; GO:0016021; GO:0022904; GO:0045158; GO:0046872	4.75403	3.84082	2.28556	3.80085	3.33449	3.07009	3.12327	3.26933	3.19627	2.59142	3.39335	0.530046			0.23649	0.402184												2.60017	2.34407	3.43619	3.63871	3.6801	3.53758	3.82925	3.40144	4.81818	3.6497	4.62555	3.41048
A0A3Q7J1M0	Cytochrome b6-f complex iron-sulfur subunit (EC 7.1.1.6)					Solyc12g005630.2.1;	Solyc12g005630	0	GO:0008121; GO:0009496; GO:0009535; GO:0016021; GO:0045158; GO:0046872; GO:0051537	11.2506	10.2949	11.5314	9.72449	9.59932	8.51285	9.57928	8.97101	9.71071	9.27735	10.4562	9.5849			0.023514	0.0945519												8.48123	8.06041	10.4854	8.31404	9.50717	9.82252	9.84426	9.59923	11.5469	9.85625	10.5261	9.64183
A0A0U1ZHI0	Cytochrome b6-f complex subunit 4 (17 kDa polypeptide)	petD				0	0	photosynthetic electron transport chain [GO:0009767]	GO:0009535; GO:0009767; GO:0016021; GO:0045156; GO:0045158	4.87958	4.00876	4.82899	3.55311	4.10833	2.95558	4.42781	3.85689	3.71362	3.54447	4.31686	2.92999			0.315114	0.479951												2.82964	2.05746	3.64569	2.66353	3.46113	2.81234	3.00935	3.43672	3.89391	3.19547	3.78854	3.14171
A0A3Q7I6S9	Cytochrome b-c1 complex subunit 6					Solyc09g074855.1.1;	Solyc09g074855	mitochondrial electron transport, ubiquinol to cytochrome c [GO:0006122]	GO:0005743; GO:0006122; GO:0008121; GO:0070469	1.76901	1.61728	2.54859	0.697784	0.961804	-2.47501	0.618256	-0.665599	0.135208	-0.00349617	1.01996	0.0342302			0.0562032	0.158461												-0.950027	-1.77568	1.19103	-1.48646	0.277047	1.00557	1.38118	1.3112	2.401	0.533256	1.34598	0.367435
A0A3Q7IKC4	Cytochrome b-c1 complex subunit 7					Solyc08g067020.3.1;	Solyc08g067020	mitochondrial electron transport, ubiquinol to cytochrome c [GO:0006122]	GO:0005750; GO:0006122	7.51953	6.08203	7.76625	5.70611	6.46308	4.81377	6.24046	4.91368	5.85891	5.28834	7.16565	5.97017			0.238018	0.40401												4.90897	4.91669	5.84472	4.42308	5.66005	6.68464	6.85597	6.47002	8.09091	6.16247	7.02883	5.75346
A0A3Q7JLM2	Cytochrome b-c1 complex subunit Rieske, mitochondrial (EC 7.1.1.8)					Solyc11g039840.2.1;	Solyc11g039840	0	GO:0005743; GO:0008121; GO:0016021; GO:0051537; GO:0070469	0.734417	0.314346	0.684891	0.244041	1.28687	1.03609	0.640715	0.659236	0.92696	0.243206	1.09611	0.48972			0.251387	0.418195												0.396272	0.469643	-0.437049	0.761032	1.01066	1.3004	1.82047	1.03213	2.06341	1.24064	1.83172	0.568066
A0A3Q7F9X5	Cytochrome c domain-containing protein					Solyc01g103220.3.1;	Solyc01g103220	0	GO:0005739; GO:0009055; GO:0020037; GO:0046872; GO:0070469	4.3743	3.79787	4.61614	3.4115	3.50128	1.92056	4.43094	2.05947	4.18477	1.96139	5.40471	3.1715			0.435344	0.597113												1.47602	2.2042	3.84574	1.69754	4.02466	4.43936	3.96373	3.2372	6.44591	3.53221	4.42313	3.52637
A0A3Q7FDY7	Cytochrome c domain-containing protein					Solyc02g093900.3.1;	Solyc02g093900	0	GO:0009055; GO:0020037; GO:0046872	-7.37679	-2.17638	-4.71437	-1.93784	-2.01488	-0.937321	-1.98722	-1.98602	-2.24411	-1.60163	-6.00721	-1.99498			0.279349	0.447485												-2.97707	-1.93492	-3.29162	-1.56302	-2.00921	-3.41391	-5.60956	-3.87283	-0.914813	-3.61076	-0.620308	-3.60586
A0A3Q7EHH2	Cytochrome c oxidase subunit 5C					Solyc01g079420.3.1;	Solyc01g079420	0	GO:0005746; GO:0016021	0.0786209	-1.17376	0.00485802	-0.104677	1.20054	1.23998	0.735773	1.38352	1.61752	0.495785	1.67102	0.231751			0.0112472	0.0619175												0.48305	0.77092	1.02154	0.629032	0.0139856	1.39471	0.489228	-0.148054	1.16067	0.0912466	0.451101	-0.0663433
A0A0C5CHE9	Cytochrome f	petA				0	0	photosynthesis [GO:0015979]	GO:0005506; GO:0009055; GO:0009535; GO:0015979; GO:0020037; GO:0031361	5.65691	4.39485	4.20359	4.19046	4.7616	5.14622	4.00935	5.47472	5.12944	4.7497	4.58969	4.00297			0.825449	0.884331												5.22209	5.62055	4.47389	5.71356	5.0418	5.4467	4.69564	4.57136	4.64301	4.87197	4.92318	4.53448
I0IUQ2	Cytokinin riboside 5'-monophosphate phosphoribohydrolase (EC 3.2.2.n1)	SlLOG6				Solyc10g084150.2.1;	Solyc10g084150	cytokinin biosynthetic process [GO:0009691]	GO:0005634; GO:0005829; GO:0009691; GO:0016799	-2.04684	-4.74929	-4.22505	-3.28527	-8.33412	-6.64829	-4.58855	-3.46145	-3.97956	-6.99693	-6.64788	-8.96788			0.106109	0.241264												-0.146953	0.262527	-0.012435	0.0755787	0.596728	0.640498	0.573079	-0.0280762	0.235263	0.185939	0.73477	-0.725914
A0A3Q7GAH1	Cytokinin riboside 5'-monophosphate phosphoribohydrolase (EC 3.2.2.n1)					Solyc04g081290.3.1;	Solyc04g081290	cytokinin biosynthetic process [GO:0009691]	GO:0009691; GO:0016787	-5.27755	-3.63712	-7.84672	-3.37601	-6.80922	-3.6643	-4.77069	-4.8955	-2.92483	-5.30901	-4.93661	-4.81566			0.851382	0.899917												-1.51437	-2.18606	-1.88682	-2.30569	-0.996634	-1.71494	-1.97088	-2.01754	-1.42324	-1.60028	-1.15596	-4.16503
Q3I5C4	Cytosolic ascorbate peroxidase 1	APX1			C4	Solyc06g005160.3.1;	Solyc06g005160	cellular response to oxidative stress [GO:0034599]; hydrogen peroxide catabolic process [GO:0042744]; response to reactive oxygen species [GO:0000302]	GO:0000302; GO:0004601; GO:0009507; GO:0020037; GO:0034599; GO:0042744	5.63314	6.14025	7.50875	6.3836	6.29369	6.21345	6.15448	6.12951	6.51703	6.54871	6.68471	6.6659			0.489193	0.638504												6.13927	6.06545	6.35939	6.71216	5.63645	4.98881	5.19901	5.64979	6.30968	6.17421	6.28598	6.72593
A0A3Q7FRB5	D-3-phosphoglycerate dehydrogenase (EC 1.1.1.95)					Solyc03g112075.1.1;	Solyc03g112075	L-serine biosynthetic process [GO:0006564]	GO:0004617; GO:0006564; GO:0051287	-0.000654221	-0.698444	-1.965	-0.0695724	-0.568793	1.04182	-1.63244	0.573892	-0.454674	0.65085	-0.264359	-0.399896			0.633126	0.749726												0.342296	0.411104	0.00677586	0.654669	-0.355731	-1.72711	-1.41445	-1.84504	-3.75911	-0.0555716	-1.30286	0.280897
A0A3Q7FY03	D-3-phosphoglycerate dehydrogenase (EC 1.1.1.95)					Solyc03g123830.3.1;	Solyc03g123830	L-serine biosynthetic process [GO:0006564]	GO:0004617; GO:0006564; GO:0051287	-1.74223	-2.27332	-3.86932	-1.93011	-2.87384	-1.37501	-2.1453	-2.17411	-2.472	-2.45614	-2.56221	-1.48283			0.82793	0.886002												-1.8821	-1.31995	-1.96244	-1.36659	-2.40694	-3.17172	-3.16727	-2.752	-5.64521	-1.99787	-3.11032	-2.2467
A0A3Q7HGH4	Defective in cullin neddylation protein					Solyc07g066650.3.1;	Solyc07g066650	0	0	-4.21422	-5.87569	0.269457	-8.7074	-0.764588	-0.623165	-0.254879	-4.3639	0.147526	-5.78336	-4.1887	-5.98992			0.330538	0.496644												-0.0737028	-0.399199	-6.90496	-3.51041	-0.0638723	-5.01484	-0.339885	-1.29765	1.16608	0.307038	0.359119	-7.85989
Q9LKW3	Dehydration-induced protein ERD15			C1		Solyc10g079820.2.1;	Solyc10g079820	0	0	4.05647	4.2244	4.6726	3.2706	2.79414	0.856369	2.14606	1.53277	1.74755	1.99986	2.61416	3.18605		+	0.00370512	0.0362369		C1		2.22177	0.0123969	-2.22368		2.0566	0.023331	-1.66911		0.878903	0.584064	2.33029	0.542826	1.72057	2.1833	2.24366	2.61265	3.25286	1.8231	2.7024	1.72518
O65917	Dehydroquinate dehydratase/shikimate:NADP oxidoreductase (EC 1.1.1.25) (EC 4.2.1.10)					Solyc01g067750.3.1;	Solyc01g067750	chorismate biosynthetic process [GO:0009423]; embryo development ending in seed dormancy [GO:0009793]; shikimate metabolic process [GO:0019632]	GO:0003855; GO:0004764; GO:0009423; GO:0009570; GO:0009793; GO:0019632; GO:0050661	-2.55097	-2.75292	-4.59145	-3.84614	-3.99353	-2.74043	-2.82597	-2.5762	-2.79317	-2.54327	-2.71767	-3.70142			0.61217	0.737947												-2.63425	-4.13604	-4.84231	-3.52706	-4.96586	-4.80566	-5.18139	-4.20319	-3.68917	-6.0052	-2.41772	-3.2354
A0A3Q7HFW0	DEK_C domain-containing protein					Solyc07g065490.3.1;	Solyc07g065490	0	0	-3.50464	-4.54	-2.30858	-4.91402	-3.85191	-4.94645	-5.76589	-6.27149	-7.46702	-5.50913	-7.05978	-5.38744			0.0291473	0.107279												-3.56481	-3.10575	-3.83819	-2.7994	-2.84802	-3.39384	-4.50772	-3.11627	-2.72045	-3.12793	-4.0266	-3.99752
A0A3Q7ILF6	Delta-aminolevulinic acid dehydratase (EC 4.2.1.24)					Solyc08g069030.3.1;	Solyc08g069030	porphyrin-containing compound biosynthetic process [GO:0006779]	GO:0004655; GO:0006779; GO:0046872	1.22207	0.648752	-0.627594	-0.0206356	-2.18934	0.780396	-1.32167	0.69918	0.520285	1.15546	-0.142589	-0.465085			0.499372	0.646304												1.44776	1.39407	1.33399	1.55646	-0.120469	-1.30181	-1.30057	-1.52234	-2.67979	-0.0195055	-2.03414	0.630003
P32518	Deoxyuridine 5'-triphosphate nucleotidohydrolase (dUTPase) (EC 3.6.1.23) (P18) (dUTP pyrophosphatase)			C1		0	0	dUMP biosynthetic process [GO:0006226]; dUTP catabolic process [GO:0046081]	GO:0000287; GO:0004170; GO:0006226; GO:0046081	4.25216	4.56831	5.39131	3.17818	1.93538	1.26463	2.37013	1.18557	1.18285	2.04521	2.23924	3.26411		+	0.00239086	0.0301016		C1		2.36416	0.0110621	-2.65856		1.86567	0.0251514	-2.16464		3.90935	4.64118	5.179	4.02097	5.19422	5.59387	5.69021	5.57595	5.15636	4.8695	4.63898	4.41105
A0A3Q7EUX7	DHFR domain-containing protein					Solyc01g109830.3.1;	Solyc01g109830	dTMP biosynthetic process [GO:0006231]; lysine biosynthetic process via diaminopimelate [GO:0009089]; tetrahydrofolate biosynthetic process [GO:0046654]	GO:0004146; GO:0004799; GO:0006231; GO:0008836; GO:0009089; GO:0046654	0.795399	-0.0228653	-0.8759	0.0442963	-0.846725	0.603653	-0.820936	0.681924	0.00423431	0.580858	-1.07983	-0.353209			0.932618	0.951406												0.262591	0.37011	-0.41645	0.509354	-1.0568	-2.00784	-2.06789	-1.44309	-1.98073	-0.733054	-2.03549	-0.105684
A0A3Q7IPV0	Dihydrolipoamide acetyltransferase component of pyruvate dehydrogenase complex (EC 2.3.1.-)			C2		Solyc11g007720.2.1;	Solyc11g007720	0	GO:0016746	-2.41501	-2.43889	-5.32843	-1.91772	-0.948297	-0.205017	-0.489637	-0.0877771	-0.222433	-0.64962	0.330012	-1.01558		+	0.00618072	0.0454615		C2		1.39038	0.0426857	2.59233		1.44515	0.0405381	2.63561		-0.904899	-0.579952	-0.868501	-1.35813	-2.38405	-2.43524	-2.73678	-2.16584	-1.739	-1.9013	-0.568405	-2.35996
A0A3Q7GDJ7	Dihydrolipoamide acetyltransferase component of pyruvate dehydrogenase complex (EC 2.3.1.-)					Solyc05g009530.3.1;	Solyc05g009530	0	GO:0016746	0.424503	0.375973	0.310707	0.542391	0.0429316	1.33353	0.127993	1.30008	0.490177	0.917099	0.0205164	0.534972			0.676328	0.777623												0.366162	0.337616	0.357621	0.379269	-0.382827	-0.803998	0.403697	0.355513	0.205295	-0.417333	-0.738544	0.625328
A0A3Q7IT31	Dihydrolipoamide acetyltransferase component of pyruvate dehydrogenase complex (EC 2.3.1.-)					Solyc11g017250.2.1;	Solyc11g017250	0	GO:0016746	-3.88521	-1.02659	-2.96262	-1.08536	-1.66969	-0.543766	-2.01463	-0.397008	-0.737362	-0.667896	-3.48776	-1.32724			0.471827	0.623652												-0.826541	-0.653561	-3.43851	-2.05229	-2.1028	-4.48665	-3.29873	-5.07843	-4.6087	-1.73524	-5.15197	-1.09639
Q8GT30	Dihydrolipoyl dehydrogenase (EC 1.8.1.4)			C2	C5	Solyc05g053300.3.1;	Solyc05g053300	cell redox homeostasis [GO:0045454]	GO:0004148; GO:0005623; GO:0009055; GO:0045454; GO:0050660	3.16963	2.94744	3.32997	3.92091	4.62289	5.45362	4.39178	5.70647	5.6875	4.61992	4.73828	4.06151		+	0.00561303	0.043127		C2		2.22318	0.0123969	1.7017		1.81582	0.0258443	1.43481		3.58684	4.13361	3.06996	3.76579	2.05692	1.11664	1.10304	1.01921	1.33685	2.62106	1.8338	3.08284
A0A3Q7JEN8	Dihydrolipoyl dehydrogenase (EC 1.8.1.4)					Solyc12g099100.2.1;	Solyc12g099100	cell redox homeostasis [GO:0045454]	GO:0004148; GO:0005623; GO:0009055; GO:0045454; GO:0050660	-0.289389	-0.795078	-2.66257	0.0191956	0.624436	1.54645	0.104895	1.36353	1.5997	0.371641	0.281131	0.218638			0.0336575	0.114771												-0.223268	0.493711	-0.281732	0.162064	-1.44516	-1.22957	-1.73247	-1.68192	-1.54097	-1.15618	-3.28313	-1.0361
A0A3Q7IU43	Dimer_Tnp_hAT domain-containing protein				C4	Solyc11g021365.1.1;	Solyc11g021365	0	GO:0046983	4.30656	3.05151	4.44171	1.45745	1.5078	-0.485357	1.38864	0.713922	2.18323	0.99338	3.07206	1.09434			0.0313975	0.111287												-2.00988	-3.71313	0.0809088	-2.2105	-2.59266	-3.54847	-4.03306	-2.77401	1.79297	-0.576604	-0.310186	1.27227
A0A3Q7G080	Diphosphomevalonate decarboxylase (EC 4.1.1.33)					Solyc04g009655.1.1;	Solyc04g009655	isopentenyl diphosphate biosynthetic process, mevalonate pathway [GO:0019287]	GO:0004163; GO:0005524; GO:0005829; GO:0019287	-4.14951	-3.53037	-7.82615	-0.723434	-4.84237	-3.94253	-4.51791	-2.72315	-4.19041	-4.54144	-4.56958	-0.456077			0.901003	0.931351												-3.86998	-3.61978	-3.39336	-4.42402	-4.52496	-4.70047	-6.4797	-4.5106	-8.05572	-4.70558	-1.5056	-4.82761
A0A3Q7H8Q1	Dirigent protein					Solyc07g042300.1.1;	Solyc07g042300	0	GO:0048046	-6.388	-1.71763	-3.04297	-5.47194	-1.89	-3.10151	-1.63551	-3.85262	-1.6656	-3.19266	-1.72485	-1.90653			0.171297	0.324371												-2.96306	-7.51081	-0.0678816	-1.90937	-1.91659	-0.126113	-0.39541	0.560408	-2.7566	-2.67396	-0.440891	-2.16147
A0A3Q7JCT2	Dirigent protein					Solyc10g055200.1.1;	Solyc10g055200	0	GO:0048046	-8.99598	-1.82746	-6.79411	-0.28838	0.441033	-0.0632553	0.44982	-2.39677	-0.115538	-2.61712	0.51246	0.937215			0.0886771	0.217019												-2.21403	-2.3105	-3.41629	-1.84637	-1.17111	-0.0788469	-0.526563	-0.48616	-1.36994	-1.50786	-3.44937	-3.5505
A0A3Q7I6S0	DLH domain-containing protein				C4	Solyc09g072900.3.1;	Solyc09g072900	0	GO:0016787	4.03146	3.41608	4.84461	3.07824	2.51153	2.06833	2.82735	2.29441	2.62837	2.28468	3.54353	2.79622			0.0178461	0.0788894												1.74551	1.90697	2.79634	2.17239	1.8119	1.87537	1.92327	1.75676	4.08371	2.71064	3.34834	3.16462
A0A3Q7I516	DLH domain-containing protein				C4	Solyc09g064720.3.1;	Solyc09g064720	0	GO:0016787	1.75	1.69957	3.24129	2.77211	3.65278	3.14528	3.828	3.38849	3.92786	3.0989	4.50859	3.07667			0.0324141	0.112832												2.59402	2.65614	2.84067	2.59973	2.86961	3.00909	2.32949	2.76717	3.6829	3.29628	3.70122	3.18897
A0A3Q7GH68	DLH domain-containing protein					Solyc05g043425.1.1;	Solyc05g043425	0	GO:0016787	2.59237	2.73426	4.19896	3.24089	3.02602	1.88697	3.41898	2.06191	2.94437	2.54657	3.51327	3.0554			0.440247	0.602115												2.18505	2.39871	3.1802	2.14197	3.14413	3.29262	3.23041	3.40994	3.85236	3.0304	3.93116	2.9207
A0A3Q7GJK2	DLH domain-containing protein					Solyc05g043430.3.1;	Solyc05g043430	0	GO:0016787	2.55546	3.15126	4.40514	3.58041	3.52365	2.56157	3.76299	2.61387	3.08463	3.09448	3.93039	3.95831			0.663197	0.770257												3.01397	2.87568	3.53862	2.82465	3.47336	3.61241	3.75776	4.02263	4.752	3.60936	4.24524	3.39315
A0A3Q7F1D2	DLH domain-containing protein					Solyc01g080220.3.1;	Solyc01g080220	0	GO:0016787	-1.91974	-1.04404	-2.85902	-0.409565	0.660615	-0.736296	0.980886	-0.534377	0.447886	-0.721457	0.393371	-0.233424			0.0406122	0.130293												-0.591558	-1.10213	-2.51909	-1.02294	-0.986062	-0.461864	-0.424594	-0.389643	-0.0990458	-0.60797	-0.177546	-1.3905
A0A3Q7H7Q7	DNA-directed RNA polymerase (EC 2.7.7.6)					Solyc05g010660.3.1;	Solyc05g010660	protein folding [GO:0006457]; transcription, DNA-templated [GO:0006351]	GO:0003677; GO:0003899; GO:0005524; GO:0006351; GO:0006457; GO:0051082	-0.642269	-1.33364	-3.1339	-1.01382	-2.39783	-0.709152	-2.26673	-1.29779	-1.83892	-0.602718	-2.53241	-1.47408			0.97769	0.985069												-1.17886	-1.09109	-1.82268	-1.23837	-2.30086	-4.72485	-3.70032	-5.21405	-6.33298	-1.98404	-3.93574	-1.41327
A0A3Q7GN86	DNA-directed RNA polymerase subunit		The RPB9A is knockouts are not altered in silencing, nor is RNA directed DNA methylation. At3g16980 (AtRPBa, 87.2% identity, E-value=2e-75, 100% query coverage)	C1	C4	Solyc05g053430.3.1;	Solyc05g053430	mRNA cleavage [GO:0006379]; transcription, DNA-templated [GO:0006351]	GO:0003676; GO:0003899; GO:0005730; GO:0006351; GO:0006379; GO:0008270	3.62008	3.26364	4.34912	2.44745	1.67321	-0.405222	1.39989	0.779395	1.55956	1.35223	2.02962	2.03793		+	0.00240137	0.0301016		C1		2.22657	0.0123969	-2.55826		1.77121	0.0264736	-1.67524		-1.38285	-0.116108	0.984202	0.788963	-5.73309	-4.41758	-1.02437	-3.86302	2.24781	0.675406	0.79266	2.53687
Q9FEW7	DnaJ like protein	t19-8				0	0	protein folding [GO:0006457]	GO:0006457; GO:0051082	-2.85235	-5.13266	-1.68694	-2.9329	-0.333444	-0.94335	-1.23658	-1.02406	-0.229269	-1.39992	-0.0566874	-1.0131			0.00811228	0.0514484												-1.06103	-0.35811	-3.67583	-0.702454	-1.93161	-3.33659	-3.28739	-4.93412	-3.25998	-2.30418	-2.41245	-4.4416
Q9M7M2	DnaJ-like protein					0	0	protein folding [GO:0006457]; response to heat [GO:0009408]	GO:0005524; GO:0006457; GO:0009408; GO:0031072; GO:0046872; GO:0051082	-2.20913	-2.66211	-2.37119	-2.65418	-3.84441	-0.767494	-4.48684	-3.49699	-3.71324	-2.50281	-3.34982	-2.61415			0.614298	0.739151												-2.28579	-0.735704	-1.95194	-0.720278	-3.26359	-4.40711	-3.38976	-3.51199	-1.99445	-2.42158	-3.11393	-4.10408
A0A3Q7I3M8	DOMON domain-containing protein					Solyc09g056385.1.1;	Solyc09g056385	0	0	3.53952	3.23625	4.99302	3.44431	4.50944	3.00919	4.48822	3.44395	3.94539	3.67389	4.74814	4.37908			0.710862	0.803557												3.43804	3.48038	4.39785	3.48159	4.56905	5.26665	5.07019	5.15273	5.88559	4.52631	5.17481	4.09864
A0A3Q7HAT5	DOMON domain-containing protein					Solyc07g048060.2.1;	Solyc07g048060	0	0	-1.18262	-2.44732	0.0120945	-0.0150471	-0.0857534	-0.393036	-0.25466	-1.22189	-1.18638	-0.721146	-0.201932	-0.706166			0.750317	0.833338												-1.4021	-2.28046	-0.2686	-1.7164	-0.882867	0.21771	0.141328	-0.671879	0.553338	-0.597684	0.587223	-1.42099
A0A3Q7IB76	DUF1421 domain-containing protein					Solyc10g008340.3.1;	Solyc10g008340	0	0	-0.712711	-0.229654	0.920641	-0.284775	-0.820336	-4.73667	-0.933378	-2.23252	-1.87055	-3.2534	-1.2632	-0.394547			0.115102	0.252941												-4.01031	-5.99808	-1.99365	-6.52423	-4.91079	-7.15906	-1.8201	-6.01008	-2.15283	-1.54277	-1.23779	-1.24093
A0A3Q7FA76	DUF1421 domain-containing protein					Solyc02g086520.3.1;	Solyc02g086520	0	0	3.50426	3.16507	4.29413	2.36401	2.32461	0.236628	2.1861	0.869643	1.37083	0.996126	2.60795	2.0163			0.0239432	0.0950799												1.09214	1.001	2.40583	0.376698	1.75499	1.24492	1.96137	1.27836	3.75115	2.31056	2.86828	2.02468
A0A3Q7H004	DUF1995 domain-containing protein					Solyc06g068480.3.1;	Solyc06g068480	0	GO:0016021	-1.58178	-2.80348	-3.62259	-3.03379	-2.80379	-3.11782	-3.19106	-2.44035	-3.07558	-2.84473	-3.2689	-3.26713			0.662971	0.770257												-3.20043	-3.43047	-4.03626	-3.06991	-2.75387	-4.85822	-4.85273	-5.93553	-5.44195	-3.99585	-4.24557	-2.6813
A0A3Q7J418	DUF1995 domain-containing protein					Solyc12g010380.2.1;	Solyc12g010380	0	GO:0004017; GO:0005524	-1.06639	-1.70117	-2.1835	-1.33047	-2.30466	-2.6357	-2.56522	-1.48135	-1.15487	-1.71733	-1.60188	-2.10939			0.140428	0.287247												-1.86051	-2.38554	-3.77314	-2.37494	-2.65622	-4.38213	-3.20498	-5.96632	-6.20247	-3.29856	-2.72529	-2.4149
A0A3Q7FWQ1	DUF2470 domain-containing protein					Solyc03g123880.3.1;	Solyc03g123880	0	GO:0048037	-1.33892	-1.90031	-3.05524	-2.51487	-3.80617	-0.631443	-2.54319	-0.848987	-2.2108	-2.00672	-1.94036	-2.33805			0.936431	0.954302												-3.01939	-1.08548	-3.91158	-2.02558	-4.62297	-7.4104	-0.997378	-6.45229	-5.39082	-3.67703	-6.06199	-5.00044
A0A3Q7FL73	DUF2470 domain-containing protein					Solyc03g063240.3.1;	Solyc03g063240	0	GO:0048037	-2.11355	-2.98235	-2.60627	-3.08863	-1.7608	-0.409021	-1.75075	0.129493	-0.239149	-0.96645	-2.21207	-1.67795			0.0260879	0.100803												-0.597579	0.202734	-1.81563	-0.125147	-1.39435	-1.85307	-2.73123	-2.01799	-6.07742	-2.94692	-2.85519	-2.00296
A0A3Q7GCI8	DUF3456 domain-containing protein					Solyc04g082590.3.1;	Solyc04g082590	0	GO:0016021	-6.02459	-1.86966	-6.22886	-1.67458	-1.9041	-2.60843	-1.94954	-2.57873	-3.22601	-1.0544	-4.6332	-0.51028			0.385118	0.549581												-0.733535	-0.763575	-2.38271	-1.94626	0.233663	-0.221051	-0.0307398	-0.967197	-1.00689	-0.206367	-1.60788	-0.472466
A0A3Q7FB85	DUF3598 domain-containing protein					Solyc02g088350.3.1;	Solyc02g088350	cell division [GO:0051301]; regulation of division septum assembly [GO:0032955]	GO:0032955; GO:0051301	-6.56931	-3.23781	-5.9331	-2.86205	-6.6155	-2.42728	-7.89358	-4.16116	-3.30177	-2.73352	-4.92989	-5.23965			0.676683	0.777623												-3.17518	-3.65822	-3.203	-3.28013	-4.22939	-3.68522	-6.73445	-6.92813	-4.78099	-3.41822	-7.57481	-2.92722
A0A3Q7EHY8	DUF3700 domain-containing protein			C2		Solyc01g079880.3.1;	Solyc01g079880	0	0	-1.01543	0.361406	0.106777	1.15661	2.32321	2.53893	2.15642	2.91497	2.28795	2.6337	3.68654	1.25884		+	0.00354566	0.0358595		C2		2.02722	0.0149	2.33104		1.85323	0.0251514	2.31441		1.63722	1.24963	2.16674	1.27899	0.998649	2.47079	-0.0574179	0.477554	3.74023	0.998895	-0.511951	0.925121
A0A3Q7I7U0	DUF3700 domain-containing protein					Solyc09g082780.3.1;	Solyc09g082780	0	0	0.122555	-0.0444603	0.594496	-0.271481	0.425437	2.04959	1.03112	1.7727	1.65238	1.76497	0.838193	-0.647489			0.145178	0.293656												-1.62664	-0.686228	-2.04218	0.1159	-3.59266	-1.14928	-1.56712	-2.46241	-1.38205	-1.14381	-2.06255	-0.768848
A0A3Q7G964	DUF4057 domain-containing protein					Solyc03g078610.3.1;	Solyc03g078610	0	0	-0.214163	-0.719049	1.20611	-1.1547	-1.394	-2.92987	-1.56257	-1.61025	-2.12468	-1.44874	-1.62827	-1.25678			0.0262956	0.101219												-0.601609	-0.00891685	-0.225337	-0.509407	0.0224009	-0.925548	-0.460326	-0.284508	-0.447021	0.260783	0.033062	0.267242
A0A3Q7G2J1	DUF4057 domain-containing protein					Solyc04g055160.3.1;	Solyc04g055160	0	0	-1.30989	-1.23312	-0.124344	-2.03353	-2.56514	-1.53855	-2.70223	-4.5171	-7.86715	-3.5213	-7.6682	-2.31362			0.0321903	0.112535												-1.54708	-1.22211	-0.990338	-2.55967	-0.960485	-1.95959	-1.5739	-2.21229	-2.0801	-1.29427	-1.63075	-0.889484
A0A3Q7GX72	DUF4283 domain-containing protein					Solyc04g054475.1.1;	Solyc04g054475	0	GO:0005743; GO:0016021	-2.58244	-1.51949	-4.79189	-2.82951	-2.13254	-0.558321	-2.89543	-1.11308	-1.23556	-2.38094	-1.69001	-2.29423			0.243293	0.410287												-0.625199	-0.989996	-2.19164	-1.14349	-1.56704	-2.47467	-3.71337	-3.78996	-5.35985	-1.83355	-2.57932	-2.85688
A0A3Q7I303	DUF862 domain-containing protein					Solyc09g061310.3.1;	Solyc09g061310	0	0	-0.580002	-0.417246	0.444397	-0.386917	-0.644288	-2.03197	0.131203	-2.03763	-1.92726	-1.57123	-1.08812	-0.0539408			0.243099	0.410287												-0.927728	-0.859491	-0.262023	-1.38816	-0.719575	-0.576629	-0.268634	-0.124477	0.619281	-0.3166	-1.16	-1.05798
A0A3Q7IET1	DUF953 domain-containing protein			C1		Solyc10g037980.2.1;	Solyc10g037980	0	0	4.39883	3.85353	5.03827	2.90605	2.34202	1.40349	2.51969	1.61516	2.5077	2.25875	3.17176	2.58792		+	0.00412734	0.0371419		C1		1.94915	0.0161902	-2.07908		1.35788	0.0470894	-1.41764		2.14919	2.05553	3.32976	2.17486	2.61992	2.40961	2.71631	2.72503	3.85731	3.0321	3.25516	2.77566
A0A3Q7EMF7	dUTPase domain-containing protein					Solyc01g097970.3.1;	Solyc01g097970	dUMP biosynthetic process [GO:0006226]; dUTP catabolic process [GO:0046081]	GO:0000287; GO:0004170; GO:0006226; GO:0046081	0.391197	0.688568	2.16082	-0.233776	-1.34442	-0.701168	-0.628437	-2.21749	-1.59445	-0.55924	-0.801459	0.406272			0.0277759	0.1046												0.869475	1.30674	1.81655	1.1045	1.66654	1.71154	1.72899	1.697	1.35413	1.61405	0.760853	0.927475
A0A3Q7EFV3	Dynein light chain					Solyc01g066590.3.1;	Solyc01g066590	microtubule-based process [GO:0007017]	GO:0003774; GO:0005737; GO:0005874; GO:0007017; GO:0030286	0.273502	-0.1754	0.634918	-0.0509262	1.65486	0.378399	1.21028	0.994472	1.43418	1.22114	1.96355	1.00909			0.00875887	0.0537091												0.915872	0.833637	1.00876	0.746378	1.38788	2.39394	2.26631	2.23628	2.26707	1.163	1.91538	1.01629
A0A3Q7JQE3	EF1_GNE domain-containing protein			C2		Solyc11g072190.2.1;	Solyc11g072190	0	GO:0003746; GO:0005853	4.84492	4.69829	4.72858	5.19329	5.97659	5.83479	5.64385	5.80341	5.90127	6.12574	5.04898	6.15443		+	0.00438118	0.0379797		C2		3.05385	0.00785452	0.94839		1.55278	0.0339869	0.941336		5.73709	6.08856	5.4591	5.83854	6.05746	5.96852	5.7378	5.96325	6.22009	6.12635	6.26487	6.08434
A0A3Q7EMP9	EF1_GNE domain-containing protein					Solyc01g098000.3.1;	Solyc01g098000	0	GO:0003746; GO:0005853	-1.70633	1.30435	-2.08351	0.967087	0.976575	2.76857	0.997412	1.51127	0.549158	2.54517	-2.63254	1.53308			0.322597	0.488193												2.70979	3.0114	1.37364	2.76527	2.29084	2.57691	2.75508	3.05123	1.54392	2.49021	2.17396	1.9279
A0A3Q7ERU3	EGF_CA domain-containing protein				C1	Solyc01g107130.3.1;	Solyc01g107130	0	GO:0005509; GO:0016021	-0.412783	0.291164	0.557091	0.0102673	-0.218785	-1.23826	-0.0244598	-1.26246	-0.734484	-0.365715	-0.528403	0.0831556			0.121398	0.260977												0.47001	0.486074	0.769797	-0.271969	1.07539	1.77315	1.62469	1.44281	0.730165	0.789533	0.986744	0.35256
A0A3Q7F5R0	EGF_CA domain-containing protein					Solyc02g081970.3.1;	Solyc02g081970	0	GO:0005509; GO:0016021	-6.22859	-4.18374	-3.78507	-3.51043	-3.70058	-4.19272	-6.08445	-4.31365	-4.33218	-7.0403	-8.38243	-2.55321			0.625298	0.745001												-4.12057	-5.40935	-5.48098	-7.04126	-3.24444	-3.40199	-1.99651	-1.99765	-0.559056	-2.51553	-1.30581	-4.43606
A0A3Q7IJ81	EGF_CA domain-containing protein					Solyc10g074980.2.1;	Solyc10g074980	0	GO:0005509; GO:0016021	2.98771	2.49422	3.64174	1.46375	0.542258	0.439739	1.59125	0.457524	0.951691	1.36979	2.05908	1.65951			0.0104096	0.0597713												0.438132	0.2293	1.51945	0.102757	1.13742	0.975543	1.07429	0.975225	2.05724	1.0872	1.34549	1.13902
A0A3Q7I1I3	EGF_CA domain-containing protein					Solyc09g015670.3.1;	Solyc09g015670	0	GO:0005509; GO:0016021	-5.60015	-4.35917	-4.18674	-5.53429	-5.56916	-6.02734	-5.27419	-6.17039	-5.90169	-4.45601	-5.90539	-5.46441			0.221356	0.385281												-6.47318	-6.49349	-4.04231	-2.94578	-5.98265	-5.12018	-6.56855	-6.79105	-4.92243	-6.10635	-6.16621	-7.23853
A0A3Q7J0Z4	Elongation factor 1-alpha					Solyc11g069700.2.1;	Solyc11g069700	0	GO:0003746; GO:0003924; GO:0005525	-5.65146	-2.92185	-5.40811	-1.93927	-3.89836	-3.10127	-4.50414	-2.23334	-4.13556	-3.84944	-1.40404	-2.62357			0.629897	0.747478												-2.7056	-4.85168	-7.9904	-4.95872	-9.41248	-6.58811	-8.49376	-2.02107	0.942306	-2.4889	0.554691	-5.38876
P17786	Elongation factor 1-alpha (EF-1-alpha)					Solyc06g005060.3.1;Solyc06g009970.3.1;	Solyc06g005060	translation [GO:0006412]; translational elongation [GO:0006414]	GO:0003746; GO:0003924; GO:0005525; GO:0005737; GO:0006412; GO:0006414	5.51089	5.42752	5.06048	5.08948	5.02334	5.43665	4.90691	5.04335	4.81108	4.92221	4.79796	4.72664			0.0252639	0.0986177												4.41616	4.20523	3.94193	4.68849	4.13646	3.45958	3.6955	3.70094	4.31071	3.88045	3.66162	4.18835
A0A3Q7IP94	Elongation factor G, chloroplastic (cEF-G)					Solyc08g079180.3.1;	Solyc08g079180	0	GO:0003746; GO:0003924; GO:0005525; GO:0009507	2.20249	1.87221	0.554316	1.49145	1.53075	2.11803	1.71327	2.27899	2.06112	2.04677	1.71752	1.64114			0.492021	0.640827												2.02908	1.6705	1.49646	1.81403	1.54476	0.22787	-0.539016	1.01482	-1.08029	1.16014	0.477217	1.92311
A0A3Q7H5X9	Elongation factor Ts, mitochondrial (EF-Ts) (EF-TsMt)				C5	Solyc07g018360.3.1;	Solyc07g018360	0	GO:0003746; GO:0005739	2.41194	1.95367	1.67393	1.97395	1.78612	3.29692	1.64751	3.60993	3.00142	3.31679	1.67507	2.55516			0.435423	0.597113												3.20606	3.27553	2.57302	2.94183	2.11841	1.8323	1.22132	1.15551	2.01111	2.08127	1.4002	2.5843
Q9SWW0	Elongation factor Ts, mitochondrial (EF-Ts) (EF-TsMt)	ER49				Solyc12g011270.2.1;	Solyc12g011270	mitochondrial translational elongation [GO:0070125]	GO:0003746; GO:0005759; GO:0070125	-8.13155	-5.17455	-7.03234	-3.09972	-3.92756	-1.49503	-4.97123	-2.58905	-3.51856	-3.62669	-8.25182	-3.73843			0.244937	0.411827												-2.26099	-1.76237	-2.72235	-2.95043	-4.78065	-2.93018	-2.84959	-3.80113	-9.28518	-3.27719	-4.59691	-2.91855
A0A3Q7I6B5	Elongation factor Tu			C2		Solyc09g073000.3.1;	Solyc09g073000	0	GO:0003746; GO:0003924; GO:0005525	-0.704622	-0.0464287	-1.6107	0.520821	1.33901	2.28915	1.07582	2.36435	1.94751	1.29671	1.00711	0.822091		+	0.00400914	0.0369117		C2		2.03882	0.0147045	2.22731		1.6253	0.0308667	1.72859		1.91719	2.23072	-0.0895357	1.70618	0.0728216	0.434169	-0.469163	-0.387241	-0.73128	-0.0595675	-1.48468	-0.0125237
A0A3Q7FRC7	Elongation factor Tu					Solyc03g112150.1.1;	Solyc03g112150	0	GO:0003746; GO:0003924; GO:0005525	4.73625	4.23767	3.1843	4.42409	3.95434	5.96682	3.96365	6.08842	5.3312	5.34728	4.46634	4.05833			0.394858	0.558406												5.05706	5.3654	4.23642	4.94534	3.95059	3.66744	2.78585	3.39308	2.15817	3.9638	2.5048	4.22423
A0A097PRP8	EMB1873 protein (Fragment)					0	0	putrescine biosynthetic process [GO:0009446]	GO:0004668; GO:0009446; GO:0047632	-3.13846	-1.32403	-2.7208	-1.35464	-1.82214	-0.942463	-2.15984	-1.45699	-1.56616	-1.70352	-2.89474	-1.18673			0.612334	0.737947												-0.342429	-0.146894	-0.795318	-0.263191	-1.07488	-1.26191	-1.32193	-0.928253	-2.17836	-1.27575	-2.22158	-0.508345
Q9ZSP9	Endoglucanase (EC 3.2.1.4)	Cel8		C1		Solyc08g082250.3.1;	Solyc08g082250	cellulose catabolic process [GO:0030245]	GO:0008810; GO:0030245; GO:0030246	-2.63222	-4.00187	-2.20203	-4.01941	-4.77938	-5.25612	-5.99475	-4.82346	-6.22681	-4.93564	-4.60712	-4.78848		+	0.00743948	0.0490455		C1		1.82279	0.019651	-1.99955		1.71446	0.0283289	-1.92563		-3.72573	-3.69712	-3.7134	-4.13248	-2.64398	-2.27587	-2.06053	-2.48453	-1.0732	-2.71669	-1.47453	-3.67502
A0A3Q7GBV0	Endoglucanase (EC 3.2.1.4)					Solyc04g081300.3.1;	Solyc04g081300	cellulose catabolic process [GO:0030245]	GO:0008810; GO:0016021; GO:0030245	-3.03553	-1.05245	-2.23969	-2.97936	-5.72951	-5.66297	-3.31083	-6.0374	-4.59877	-8.47418	-3.50538	-1.64637			0.135308	0.281421												-0.68048	-0.391277	1.07232	-1.20495	0.836493	1.24734	1.40942	0.888729	1.07016	1.09626	0.61219	-0.0861092
Q42871	Endoglucanase (EC 3.2.1.4)	Cel1				Solyc08g081620.3.1;	Solyc08g081620	cellulose catabolic process [GO:0030245]	GO:0008810; GO:0030245	-4.08532	-1.51869	-2.88718	-1.9994	-3.13003	-1.93936	-4.53589	-3.4837	-4.69784	-2.5666	-2.86018	-1.85166			0.728726	0.81752												-0.186873	-0.90785	0.386123	-1.41748	0.592767	1.69456	0.661527	-0.0899792	-2.32568	0.155547	-0.430794	-0.108742
P26300	Enolase (EC 4.2.1.11) (2-phospho-D-glycerate hydro-lyase) (2-phosphoglycerate dehydratase)	PGH1		C2		Solyc09g009020.3.1;	Solyc09g009020	glycolytic process [GO:0006096]	GO:0000015; GO:0000287; GO:0004634; GO:0006096	3.41299	4.0517	3.58686	3.79475	4.53076	5.16115	4.47286	5.37186	5.06171	4.8548	4.36092	4.0636		+	0.00674458	0.0471483		C2		2.16395	0.013049	1.17258		1.65182	0.0304949	0.873681		4.33246	4.12811	4.3807	4.56533	3.67074	4.05704	3.89064	4.21764	3.41543	3.901	3.27699	3.9378
A0A3Q7IP06	Enolase_N domain-containing protein					Solyc10g085550.2.1;	Solyc10g085550	glycolytic process [GO:0006096]	GO:0000015; GO:0000287; GO:0004634; GO:0006096	-2.38745	-1.75442	-7.26013	-2.69413	-1.97123	-1.2088	-1.6547	-1.2136	-0.951271	-6.5956	-2.64534	-2.01337			0.386976	0.550759												-1.21459	-2.17195	-8.53368	-3.7831	-1.18092	-6.0447	-2.06229	-5.28673	-4.58748	-1.92016	-4.96855	-2.48866
A0A3Q7I5A7	Epimerase domain-containing protein			C2		Solyc09g065180.3.1;	Solyc09g065180	0	GO:0003824; GO:0050662	4.61658	4.40052	4.3766	4.80227	5.81355	6.54576	5.7533	6.92354	7.06025	6.44189	6.39359	5.28942		+	0.00213009	0.0288854		C2		2.22554	0.0123969	1.71005		1.84061	0.0254783	1.7473		5.9655	6.03279	4.78811	6.05945	5.16962	4.81279	4.23805	4.56613	4.46306	4.99427	4.8014	5.07901
A0A3Q7GZW2	Epimerase domain-containing protein				C5	Solyc06g073260.3.1;	Solyc06g073260	0	GO:0003824; GO:0050662	5.82479	5.32063	5.05125	5.76036	5.57495	6.56507	5.50372	6.71695	6.71773	6.24435	5.74607	5.62462			0.220828	0.384613												5.94806	5.80493	5.91581	5.86883	5.34177	4.9639	4.67965	5.14039	5.25096	5.38039	5.24957	5.62213
A0A3Q7IFK3	Epimerase domain-containing protein					Solyc10g049620.2.1;	Solyc10g049620	0	GO:0003824; GO:0050662	-6.36455	-3.83359	-5.66467	-5.3362	-5.5276	-3.27236	-5.32658	-4.82727	-3.95974	-3.64727	-3.37535	-6.16148			0.473152	0.624477												-4.79761	-4.60507	-4.42989	-3.85847	-4.40392	-4.70968	-6.64544	-4.41037	-7.95852	-4.32406	-6.10347	-5.20763
Q9ZRX6	ER auxin binding protein 1	ERabp1				0	0	cytokinesis by cell plate formation [GO:0000911]; positive regulation of cell division [GO:0051781]; positive regulation of cell size [GO:0045793]; positive regulation of DNA endoreduplication [GO:0032877]; unidimensional cell growth [GO:0009826]	GO:0000911; GO:0009826; GO:0010011; GO:0032877; GO:0045793; GO:0051781	-3.32474	-0.795938	-1.93785	-1.11449	-2.67693	-4.30701	-3.44176	-2.60508	-2.83686	-2.33225	-3.17336	-0.124452			0.208767	0.36939												-1.51138	-2.4667	-0.545079	-1.01412	-1.37596	-0.604972	0.628636	-0.00772667	0.996352	0.0248594	0.654219	-0.815563
Q9SWV2	ER6 protein (Fragment)		Universal Stress Protein domain		C4	0	0	0	0	1.43426	0.910475	3.23549	2.50556	3.6809	1.72618	2.56535	3.05143	3.98794	2.78486	3.37485	2.97273			0.152972	0.303669												-0.532872	-1.99722	-1.98335	-0.658554	-2.78585	-6.08712	-3.98245	-3.91064	-1.14366	-2.23506	-0.233067	0.385258
A0A3Q7J2E6	ETF domain-containing protein					Solyc12g005200.2.1;	Solyc12g005200	0	GO:0009055; GO:0050660	-1.06589	-2.83225	-0.355358	-0.646194	0.853942	-0.173828	0.72234	-0.476449	0.485891	-0.150986	0.526406	-0.233911			0.0461412	0.141281												0.0258894	0.570957	-0.351659	-0.4265	0.383769	-0.0597849	-0.320256	-0.285975	-1.24863	-0.112929	0.0817318	-0.382835
P93220	Ethylene-responsive late embryogenesis-like protein	ER5				Solyc01g095140.3.1;	Solyc01g095140	response to desiccation [GO:0009269]	GO:0005829; GO:0009269	-1.38002	-1.619	-7.5361	-0.252922	0.0511026	-1.18897	-0.29524	-1.30225	-1.05723	-1.06489	0.375216	-0.528092			0.279461	0.447485												-4.00413	-5.48027	-4.0254	-5.43515	-5.42037	-5.72424	-5.49089	-7.16893	-3.51852	-3.68815	-6.3338	-7.16963
A0A3Q7HZS6	Eukaryotic translation initiation factor 3 subunit A (eIF3a) (Eukaryotic translation initiation factor 3 subunit 10)		eIF			Solyc09g010460.3.1;	Solyc09g010460	formation of cytoplasmic translation initiation complex [GO:0001732]	GO:0001732; GO:0003743; GO:0005852; GO:0016282; GO:0033290	-1.94447	-2.27941	-2.48263	-2.35131	-4.59857	-2.21868	-6.48549	-3.71291	-4.70998	-2.9597	-4.00866	-5.22485			0.066287	0.175931												-3.51434	-3.71268	-7.59287	-1.4312	-2.85993	-5.59632	-4.42253	-4.28757	-5.00673	-5.02347	-4.55604	-4.72338
A0A3Q7EK17	Eukaryotic translation initiation factor 3 subunit B (eIF3b) (eIF-3-eta) (eIF3 p110)		eIF			Solyc01g088370.3.1;	Solyc01g088370	formation of cytoplasmic translation initiation complex [GO:0001732]	GO:0001732; GO:0003743; GO:0005852; GO:0016282; GO:0031369; GO:0033290	-2.1265	-2.89354	-4.70418	-2.84849	-3.5629	-2.8165	-3.41362	-4.02629	-5.36081	-3.30849	-3.56953	-3.07048			0.593175	0.727066												-2.28068	-2.75693	-3.81946	-1.81788	-3.42452	-3.70105	-4.91485	-3.74193	-5.81795	-2.96189	-3.75051	-2.88024
A0A3Q7EPB0	Eukaryotic translation initiation factor 3 subunit C (eIF3c) (Eukaryotic translation initiation factor 3 subunit 8) (eIF3 p110)		eIF			Solyc01g102585.1.1;	Solyc01g102585	formation of cytoplasmic translation initiation complex [GO:0001732]	GO:0001732; GO:0003743; GO:0005852; GO:0016282; GO:0031369; GO:0033290	-3.90856	-3.44698	-5.63194	-3.90351	-5.65637	-3.05308	-5.71954	-4.00742	-6.3512	-5.12677	-5.58004	-5.58651			0.156053	0.3075												-4.87926	-4.83371	-4.67825	-2.87424	-3.79696	-6.11253	-5.09221	-7.53477	-6.15434	-6.13476	-6.67419	-5.34062
A0A3Q7F3X8	Eukaryotic translation initiation factor 3 subunit D (eIF3d) (Eukaryotic translation initiation factor 3 subunit 7) (eIF-3-zeta)		eIF			Solyc02g078120.2.1;	Solyc02g078120	cap-dependent translational initiation [GO:0002191]; formation of cytoplasmic translation initiation complex [GO:0001732]	GO:0001732; GO:0002191; GO:0003743; GO:0005852; GO:0016282; GO:0033290; GO:0098808	-2.79488	-3.02589	-1.33852	-1.60765	-2.24612	-0.560635	-2.53588	-2.49291	-2.27065	-4.28568	-5.13949	-1.56952			0.287155	0.455845												-1.14984	-1.24368	-2.46354	-1.85756	-1.84573	-2.69363	-4.08351	-3.71376	-3.04912	-2.60671	-3.65224	-1.61097
A0A3Q7IKR1	Eukaryotic translation initiation factor 3 subunit E (eIF3e) (Eukaryotic translation initiation factor 3 subunit 6)		eIF	C1		Solyc10g079880.2.1;	Solyc10g079880	formation of cytoplasmic translation initiation complex [GO:0001732]	GO:0001732; GO:0003743; GO:0016282; GO:0033290; GO:0071540	-1.59771	-1.30365	-1.95236	-1.5224	-2.32052	-1.57936	-2.18282	-2.37031	-2.89901	-2.99122	-3.2778	-2.40335		+	0.00131049	0.0225743		C1		1.18269	0.0669713	-0.519222		2.79206	0.0173901	-1.29882		-2.29503	-3.04465	-2.02642	-1.36554	-2.66093	-3.69958	-2.74518	-2.45802	-2.79361	-3.2465	-2.42432	-2.37554
A0A3Q7ISL4	Eukaryotic translation initiation factor 3 subunit F (eIF3f) (eIF-3-epsilon)		eIF			Solyc11g013440.2.1;	Solyc11g013440	formation of cytoplasmic translation initiation complex [GO:0001732]	GO:0001732; GO:0003743; GO:0005852; GO:0016282; GO:0031369; GO:0033290	0.0608864	-0.16382	-0.978821	0.0297451	0.806237	0.612051	0.182585	0.606639	-0.306692	0.603973	-0.639403	0.486827			0.0987062	0.230978												1.30442	0.562864	-0.698447	1.12029	0.912206	1.04948	0.436877	1.17541	-3.48652	0.288199	-0.650177	0.0732689
A0A3Q7HSR7	Eukaryotic translation initiation factor 3 subunit G (eIF3g) (Eukaryotic translation initiation factor 3 RNA-binding subunit) (eIF-3 RNA-binding subunit) (Eukaryotic translation initiation factor 3 subunit 4)		eIF			Solyc08g074790.3.1;	Solyc08g074790	formation of cytoplasmic translation initiation complex [GO:0001732]	GO:0001732; GO:0003743; GO:0005852; GO:0016282; GO:0033290	-0.563522	-1.15624	-0.72147	-0.704937	-0.297458	0.979877	-0.614082	0.547296	0.166065	-0.787035	-0.678786	-0.588111			0.0771654	0.195063												0.660644	1.14121	-2.16113	0.0332584	0.089551	-0.613286	-0.828557	-0.578798	-0.514113	-1.9057	-2.19403	-1.27518
A0A3Q7I968	Eukaryotic translation initiation factor 3 subunit H (eIF3h)		eIF			Solyc09g098280.3.1;	Solyc09g098280	carbohydrate metabolic process [GO:0005975]; formation of cytoplasmic translation initiation complex [GO:0001732]	GO:0001732; GO:0003743; GO:0004650; GO:0005852; GO:0005975; GO:0016282; GO:0033290	-2.54579	-3.80024	-3.88285	-2.45446	-4.41752	-1.88782	-3.36018	-4.03861	-3.85521	-3.432	-3.56102	-3.91841			0.664121	0.770257												-2.26453	-2.35664	-3.7191	-2.35149	-3.9635	-6.79392	-6.41047	-4.30167	-1.95041	-4.38631	-5.11708	-3.05169
A0A3Q7JK86	Eukaryotic translation initiation factor 3 subunit I (eIF3i)		eIF			Solyc11g017070.2.1;	Solyc11g017070	formation of cytoplasmic translation initiation complex [GO:0001732]	GO:0001732; GO:0003743; GO:0005852; GO:0016282; GO:0033290	0.891491	0.877581	3.94088	2.37002	3.42202	3.30919	3.8753	3.32727	3.76891	3.64375	4.16113	3.63717			0.0382368	0.124502												3.10493	3.37137	2.91579	3.18525	3.21767	2.95374	3.15579	3.38244	3.83461	3.21214	3.72909	3.48234
A0A3Q7F4A6	Eukaryotic translation initiation factor 3 subunit J (eIF3j)		eIF			Solyc02g079060.3.1;	Solyc02g079060	formation of cytoplasmic translation initiation complex [GO:0001732]	GO:0001732; GO:0003743; GO:0005852; GO:0016282; GO:0033290	-2.36075	-1.05877	-3.60582	-1.58968	-2.68433	-2.56319	-4.62594	-5.36421	-5.20755	-4.3011	-6.59156	-5.18136			0.0127314	0.0661338												-0.901666	1.38253	-1.96545	-0.176523	-1.03662	0.81577	-0.838517	1.36325	-1.33451	-1.18494	-1.62522	-3.51123
A0A3Q7I640	Eukaryotic translation initiation factor 3 subunit K (eIF3k) (eIF-3 p25)		eIF			Solyc07g042570.3.1;	Solyc07g042570	formation of cytoplasmic translation initiation complex [GO:0001732]; regulation of translational initiation [GO:0006446]	GO:0001732; GO:0003743; GO:0005852; GO:0006446; GO:0016282; GO:0033290; GO:0043022	-0.813364	-3.71091	-3.31034	-2.39424	-5.93987	2.13011	-2.73754	-3.24755	-1.57524	-1.37837	-5.99851	-1.17534			0.997892	0.997892												-1.89901	-1.70236	-2.50134	-1.35075	-3.69676	-1.88719	-3.61351	-3.81908	-3.26323	-1.91532	-3.73408	-1.52078
A0A3Q7IL38	Eukaryotic translation initiation factor 3 subunit L (eIF3l)		eIF			Solyc08g068330.3.1;	Solyc08g068330	cellular amino acid metabolic process [GO:0006520]; formation of cytoplasmic translation initiation complex [GO:0001732]	GO:0001732; GO:0003743; GO:0004069; GO:0005852; GO:0006520; GO:0016282; GO:0030170; GO:0033290	-4.14316	-4.42902	-7.83291	-5.32071	-6.01799	-4.11185	-5.20717	-4.62404	-6.60438	-4.58833	-5.73856	-2.62339			0.858665	0.905246												-8.51238	-4.75443	-6.01539	-3.94745	-5.45644	-6.86986	-4.74681	-4.95126	-6.2907	-6.35632	-4.94452	-7.9595
Q9AXQ5	Eukaryotic translation initiation factor 5A-2 (eIF-5A-2)		eIF			Solyc07g005560.3.1;	Solyc07g005560	positive regulation of translational elongation [GO:0045901]; positive regulation of translational termination [GO:0045905]; translational frameshifting [GO:0006452]	GO:0003743; GO:0003746; GO:0006452; GO:0043022; GO:0045901; GO:0045905	2.73054	2.26871	2.91202	2.3116	3.72361	2.62586	3.68065	3.37104	2.98903	3.15259	3.58922	3.76035			0.0298736	0.108272												3.26229	3.18529	3.04372	2.72938	3.4586	3.64944	3.57795	3.85136	4.02833	3.07278	2.90388	2.96179
Q9AXQ4	Eukaryotic translation initiation factor 5A-3 (eIF-5A-3)		eIF	C2		Solyc01g011000.3.1;	Solyc01g011000	positive regulation of translational elongation [GO:0045901]; positive regulation of translational termination [GO:0045905]; translational frameshifting [GO:0006452]	GO:0003743; GO:0003746; GO:0006452; GO:0043022; GO:0045901; GO:0045905	3.42738	3.58127	4.18413	3.43024	5.22467	4.80371	5.00418	4.789	4.72116	4.94267	4.86361	4.95633		+	5.86795e-05	0.00798823		C2		2.74636	0.00916794	1.29964		2.35248	0.0195273	1.21519		4.03395	3.62681	3.88862	3.88809	3.97602	3.94887	4.12941	4.2548	4.8467	4.17307	4.1449	4.68923
Q9AXQ3	Eukaryotic translation initiation factor 5A-4 (eIF-5A-4)		eIF	C2		Solyc12g010060.2.1;	Solyc12g010060	positive regulation of translational elongation [GO:0045901]; positive regulation of translational termination [GO:0045905]; translational frameshifting [GO:0006452]	GO:0003743; GO:0003746; GO:0006452; GO:0043022; GO:0045901; GO:0045905	3.99128	3.96296	4.49888	3.69081	4.23231	4.65379	4.92652	4.89806	4.80976	5.15036	5.25363	4.77377		+	0.004493	0.0384497		C2		1.48051	0.0357865	0.641686		2.33956	0.0195273	0.9609		4.03306	4.00776	4.29729	3.87048	3.70394	3.96267	3.90646	4.23457	4.65625	3.90947	3.95456	4.89902
A0A3Q7E6Y7	Eukaryotic translation initiation factor 6 (eIF-6)	EIF6	eIF			Solyc00g007270.3.1;	Solyc00g007270	mature ribosome assembly [GO:0042256]; ribosomal large subunit biogenesis [GO:0042273]	GO:0003743; GO:0005730; GO:0005737; GO:0042256; GO:0042273; GO:0043022; GO:0043023	-0.047884	0.29241	-1.18632	1.58948	1.53541	1.65082	2.1526	1.76875	1.82356	1.45673	1.18893	1.50772			0.0204872	0.0864153												0.753974	0.459457	1.50601	1.65884	0.45083	1.3083	1.37695	1.9748	1.24179	1.07962	1.35926	0.519039
O82625	Expansin	LeEXP2				Solyc06g049050.3.1;	Solyc06g049050	plant-type cell wall organization [GO:0009664]	GO:0005576; GO:0005618; GO:0009664; GO:0016020	-1.5903	0.589848	0.84391	0.262762	1.72699	0.457176	1.45822	1.68742	2.52787	1.14969	1.59343	1.02734			0.0546041	0.156095												0.733891	0.791048	-6.82731	-0.055088	1.38248	2.16942	1.26445	-6.5845	1.4911	1.11513	1.67059	-0.44002
A0A3Q7H3T0	Expansin					Solyc06g076220.3.1;	Solyc06g076220	plant-type cell wall organization [GO:0009664]	GO:0005576; GO:0005618; GO:0009664; GO:0016020	-2.15337	-0.984991	-2.66799	-1.16798	-3.44482	-1.22211	-3.04085	-1.8041	-4.05545	-3.79175	-4.34188	-2.87485			0.0217614	0.0900821												-0.111335	-0.0886459	0.756934	0.325008	0.926288	1.14303	0.840264	1.7077	-0.792397	0.78461	0.62171	0.0939636
A0A3Q7GBN2	Expansin					Solyc04g081870.3.1;	Solyc04g081870	plant-type cell wall organization [GO:0009664]	GO:0005576; GO:0005618; GO:0009664; GO:0016020	0.381605	-0.00222397	-1.41961	-0.948647	-1.14904	-2.69284	-0.800369	-0.341231	-0.606991	-1.09266	-0.700265	-2.23866			0.448275	0.607239												-1.76083	-1.43849	0.621728	-3.69074	-1.02497	0.765353	0.369288	0.0244846	-2.87601	-1.24506	-1.11445	-1.64914
A7X331	Expansin-like protein	EXLA1				Solyc01g112000.3.1;	Solyc01g112000	sexual reproduction [GO:0019953]	GO:0005576; GO:0009505; GO:0009506; GO:0019953	-0.391457	-0.863541	-0.221638	-0.717796	1.19122	0.353121	0.0380707	0.898047	1.62156	0.782759	1.53445	-0.569055			0.0374311	0.12308												-1.13961	-2.58564	0.526494	-0.398666	-0.0820589	0.868365	0.770705	0.889729	0.745837	0.227876	1.06805	-0.123188
D1MAF2	Exportin-1	Xpo1				Solyc03g096920.3.1;	Solyc03g096920	regulation of protein export from nucleus [GO:0046825]; ribosomal large subunit export from nucleus [GO:0000055]; ribosomal small subunit export from nucleus [GO:0000056]	GO:0000055; GO:0000056; GO:0005049; GO:0005634; GO:0005737; GO:0008536; GO:0046825	-2.89927	-5.0652	-5.6313	-6.72737	-5.76516	-4.36934	-4.85591	-4.98353	-5.80447	-5.22839	-5.23933	-7.58499			0.46649	0.620283												-5.18315	-4.71582	-7.61003	-2.80018	-4.50152	-5.23194	-6.09744	-4.94915	-6.62766	-5.75849	-4.76385	-8.36691
A0A3Q7EFT1	FAA_hydrolase domain-containing protein				C3	Solyc01g066480.3.1;	Solyc01g066480	0	GO:0003824	-0.256588	0.376757	3.65492	1.59098	2.047	1.65403	2.25437	1.6475	2.70991	1.92136	2.7211	2.3219			0.377487	0.543746												1.41202	1.18167	1.42448	1.10412	2.32105	1.41163	1.92811	2.0787	3.15234	2.44434	2.85316	2.09171
A0A3Q7ER18	FabA domain-containing protein			C2		Solyc01g105060.3.1;	Solyc01g105060	fatty acid biosynthetic process [GO:0006633]	GO:0006633; GO:0016836	0.855244	0.513735	0.579044	0.789398	1.98922	2.52126	1.79672	2.52176	2.62196	2.21849	2.35009	1.33061		+	0.00064684	0.0171521		C2		2.82629	0.0084987	1.52288		1.97058	0.0241759	1.44593		2.05034	2.75299	1.38071	2.40077	0.565398	1.75377	0.653607	1.11537	0.140023	1.22469	0.863316	1.52003
A0A3Q7GAU9	FAD-binding FR-type domain-containing protein			C2		Solyc05g008450.3.1;	Solyc05g008450	0	GO:0016491	2.93992	2.46871	3.11505	2.75228	3.99726	4.51335	4.52308	5.1385	5.16439	4.79993	4.997	3.95655		+	0.00029614	0.0131782		C2		2.80567	0.00852602	1.72406		2.67028	0.0173901	1.91048		4.0223	3.97287	3.06876	3.93483	3.08539	3.18444	2.45909	2.64763	3.31701	3.07816	3.50665	3.57834
A0A3Q7IKY7	FAD-binding PCMH-type domain-containing protein					Solyc10g079470.3.1;	Solyc10g079470	0	GO:0003885; GO:0016020; GO:0016633; GO:0071949	-2.98713	-3.81465	-7.45451	-2.99106	-2.8705	-1.01055	-2.94538	-1.55019	-1.95594	-2.35184	-2.65762	-3.21473			0.10897	0.245319												-2.35385	-3.69318	-3.73763	-3.04004	-3.77705	-4.93542	-6.33911	-4.80988	-6.54626	-3.49511	-4.59807	-3.54426
O65004	Farnesyl pyrophosphate synthase (EC 2.5.1.1)	FPS1				Solyc12g015860.2.1;	Solyc12g015860	farnesyl diphosphate biosynthetic process [GO:0045337]	GO:0004161; GO:0004337; GO:0005737; GO:0045337	-1.37307	-3.10799	-3.14904	-2.74405	-4.36364	-2.47175	-4.39572	-3.6651	-4.46637	-2.46894	-6.89371	-4.19444			0.155987	0.3075												-3.8235	-4.40728	-4.45639	-2.18127	-3.45663	-3.3987	-3.65542	-3.33697	-3.87323	-3.50565	-4.46162	-4.26312
A0A3Q7HCD4	FAS1 domain-containing protein					Solyc07g053540.1.1;	Solyc07g053540	0	0	6.17881	5.23891	6.0256	4.14714	4.49523	2.94158	4.28083	3.61151	4.40861	4.11409	4.81038	4.03456			0.0321321	0.112535												2.08657	1.89575	3.9945	2.00563	3.16812	4.18683	4.61761	4.35061	5.97822	3.68124	4.8884	3.26366
A0A3Q7H0U4	FAS1 domain-containing protein					Solyc06g075220.1.1;	Solyc06g075220	0	0	0.858799	1.17287	1.2668	-4.2822	-6.43294	-6.88636	-8.02867	-2.91501	-3.92062	-8.47993	-1.90928	-1.98413			0.037163	0.122428												-0.758843	-0.371628	1.7241	-1.98922	1.51201	2.18064	2.11799	1.9827	2.07029	1.32266	0.345299	1.50632
A0A3Q7J5M9	FAS1 domain-containing protein					Solyc12g015690.2.1;	Solyc12g015690	0	0	5.04206	5.65665	5.25405	4.15894	4.22884	2.38585	3.9861	3.14322	2.67192	3.12228	4.22611	4.17683			0.0270059	0.102278												2.28715	2.20234	4.68106	1.98212	3.73338	4.18935	4.71275	4.53554	5.46446	4.07084	4.42256	3.55789
A0A3Q7HC12	FAS1 domain-containing protein					Solyc07g053530.1.1;	Solyc07g053530	0	0	-1.51538	-1.20308	-0.771971	-1.81475	-3.497	-2.13269	-2.27238	-3.51377	-2.60288	-1.79228	-2.67588	-1.63395			0.0169319	0.0767849												-2.26923	-2.95863	-0.749917	-2.1201	-1.92596	-0.608584	-0.485311	-0.435377	-0.540086	-0.930146	-0.590406	-1.3116
A0A3Q7ISH0	FAS1 domain-containing protein					Solyc09g007660.1.1;	Solyc09g007660	0	0	-0.69319	-0.451021	-0.0986614	-1.81251	-1.9985	-4.6189	-2.00922	-5.05569	-3.46054	-5.34813	-6.8372	-2.11333			0.0250675	0.0981045												-0.405124	-1.05394	1.39572	-0.573816	0.926545	2.56021	1.43856	1.13212	0.716393	0.967046	0.638321	0.840342
A0A3Q7I0E4	FBPase domain-containing protein				C5	Solyc09g011810.3.1;	Solyc09g011810	carbohydrate metabolic process [GO:0005975]	GO:0005975; GO:0042132	4.46975	3.96076	3.54404	4.48032	3.81408	4.2593	4.18898	4.70306	4.6489	4.8652	4.32837	4.08279			0.433579	0.596423												4.27775	3.83047	4.49989	4.19202	3.4268	2.56306	3.02256	2.96535	3.12768	3.66041	3.4254	4.14905
A0A3Q7JAE3	FBPase domain-containing protein					Solyc12g056530.2.1;	Solyc12g056530	carbohydrate metabolic process [GO:0005975]	GO:0005975; GO:0042132	-1.68172	-1.8698	-0.859932	-2.96308	-3.16755	-2.07867	-3.84066	-2.30211	-2.66649	-2.9246	-0.99982	-3.17355			0.322162	0.487903												-3.27511	-3.23182	-3.33853	-3.08328	-3.82085	-4.41276	-2.3961	-3.90477	-4.92227	-4.21387	-4.18518	-3.42808
A0A3Q7G720	FBPase domain-containing protein					Solyc04g071340.3.1;	Solyc04g071340	carbohydrate metabolic process [GO:0005975]	GO:0005975; GO:0042132	2.06719	1.43972	1.34306	1.80172	1.12784	2.23158	1.03456	2.19408	1.69473	1.48876	1.47401	1.10812			0.744112	0.8299												0.38893	0.570263	0.958259	1.22708	0.0940104	-1.30332	-1.81077	0.236767	-1.44446	-0.427562	-0.29924	0.429924
A0A3Q7IPK7	FBPase domain-containing protein					Solyc10g086730.2.1;	Solyc10g086730	carbohydrate metabolic process [GO:0005975]	GO:0005975; GO:0042132	-1.26138	-1.5319	-2.24911	-1.27496	-2.07457	-1.77151	-2.28624	-1.29293	-1.37002	-1.38836	-0.917062	-1.4061			0.160254	0.311689												-1.25461	-1.64097	-1.86212	-1.24856	-2.4578	-3.26948	-5.84046	-2.47029	-6.13082	-2.20739	-2.03515	-1.73196
A0A3Q7FZA2	Fe2OG dioxygenase domain-containing protein			C2		Solyc04g007980.3.1;	Solyc04g007980	0	GO:0016491; GO:0046872	-0.234852	0.0220108	-0.162663	1.20744	2.72968	2.50621	2.40529	1.25119	2.48049	0.67753	2.04102	1.74496		+	0.00726114	0.0484681		C2		2.27496	0.0121996	2.01511		1.60527	0.0317176	1.52802		0.625186	0.668512	-0.808503	-1.41141	-0.970405	-3.05432	-1.19911	-3.56299	-1.37479	-0.910983	-0.681826	-0.921768
A0A3Q7F7I3	Fe2OG dioxygenase domain-containing protein					Solyc02g081190.3.1;	Solyc02g081190	0	GO:0016491; GO:0046872	-0.98436	-0.339815	-1.53231	0.246992	-0.646199	0.567415	-0.266281	0.63746	0.104366	0.340029	-0.671758	-0.215419			0.287165	0.455845												0.015996	-0.635448	-0.57347	0.58242	-0.713651	-2.15026	-1.02485	-1.15112	-0.494123	0.238862	-0.75667	0.21826
A0A3Q7FDH7	Fe2OG dioxygenase domain-containing protein					Solyc02g093080.3.1;	Solyc02g093080	0	GO:0016491; GO:0046872	-5.40165	-3.76465	-5.97662	-3.04864	-4.69218	-2.27169	-2.79358	-2.22872	-2.81311	-2.65288	-4.11156	-4.75158			0.231232	0.397546												-2.08838	-1.97623	-2.76317	-2.25783	-3.64521	-3.58086	-4.73407	-3.29054	-3.69057	-2.4757	-2.74143	-3.72907
A0A3Q7F6V7	Fe2OG dioxygenase domain-containing protein					Solyc02g083860.3.1;	Solyc02g083860	0	GO:0016491; GO:0046872	-5.20737	-6.42896	-3.91524	-2.6866	-3.22619	-2.97548	-7.5364	-5.53374	-5.05389	-8.5792	-4.05779	-4.90318			0.716607	0.806977												0.651364	1.17412	-0.583232	1.17358	0.207006	-0.557307	-0.360995	-0.480825	-1.60817	0.195319	-0.575895	0.188684
K4CGU0	Fen-interacting protein 3 (UBC13)					Solyc07g062570.3.1;	Solyc07g062570	postreplication repair [GO:0006301]; protein K63-linked ubiquitination [GO:0070534]	GO:0005524; GO:0005634; GO:0006301; GO:0061631; GO:0070534	2.67953	2.41102	3.84499	2.4907	3.54974	2.9979	3.48533	3.18558	3.5558	3.10132	4.21455	3.3398			0.189614	0.346796												2.77397	3.00841	3.36405	3.00797	3.03409	3.82141	3.26087	3.26051	3.74801	3.09092	3.42235	2.45578
A0A3Q7IIT3	Ferredoxin			C1		Solyc10g075160.1.1;	Solyc10g075160	0	GO:0009055; GO:0009507; GO:0046872; GO:0051537	10.0743	9.96852	9.66518	9.22608	8.7168	7.64976	8.7521	7.96284	8.92624	8.88008	8.65033	9.11406		+	0.00202657	0.028182		C1		2.20566	0.0124862	-1.46314		1.86039	0.0251514	-0.840836		7.20399	6.6075	9.06339	6.31388	8.11688	7.6288	8.2341	8.20978	10.8094	9.20884	9.95018	9.07882
A0A3Q7FCM5	Ferredoxin			C1		Solyc03g005195.1.1;	Solyc03g005195	0	GO:0009055; GO:0009507; GO:0046872; GO:0051537	4.20994	4.99667	4.14131	3.56163	1.95694	2.18072	2.2521	3.10004	3.39799	3.37653	1.76134	2.85169		+	0.00626244	0.0455606		C1		2.49032	0.00995012	-1.85494		1.50691	0.0365794	-1.3805		2.7653	2.17998	4.41606	2.54343	2.8019	1.96073	2.5405	2.61262	4.91687	3.80811	3.7538	4.26107
A0A3Q7GQG0	Ferredoxin				C4	Solyc05g055280.2.1;	Solyc05g055280	0	GO:0009055; GO:0009507; GO:0046872; GO:0051537	1.84402	3.07613	0.0540218	3.07714	2.93073	1.22333	1.45337	1.46751	2.68375	2.27885	0.821134	2.55896			0.908132	0.936544												1.01944	-0.0204487	2.22019	1.62511	1.6302	0.062377	-0.924514	0.160259	4.55675	3.27576	3.52577	3.80862
A0A3Q7J9G9	Ferredoxin				C4	Solyc10g044520.2.1;	Solyc10g044520	0	GO:0009055; GO:0009507; GO:0046872; GO:0051537	11.2495	10.8979	10.7098	10.5067	10.437	9.42787	10.3305	9.86538	10.5926	10.0759	10.1995	10.4787			0.0264462	0.101219												8.95718	8.21194	10.9155	8.86125	9.96885	9.40521	9.44627	9.88049	12.237	11.0428	11.7833	11.0173
A0A3Q7IPC7	Ferredoxin					Solyc11g006910.2.1;	Solyc11g006910	0	GO:0009055; GO:0009507; GO:0046872; GO:0051537	0.213732	-0.996431	-3.14183	-3.03901	0.637158	-4.86516	0.22534	-2.14552	-0.156616	-1.50097	-2.06616	-4.27545			0.948119	0.964005												-8.0976	-6.14782	-6.39062	-6.41278	-6.76474	-3.47726	-3.92546	-4.83102	-6.20393	-4.90473	-6.14153	-4.3484
Q9SCA4	Ferredoxin (Fragment)	ferredoxin		C1	C4	0	0	0	GO:0009055; GO:0009507; GO:0046872; GO:0051537	7.05018	6.83971	7.01125	5.3241	4.84928	3.04909	4.99061	3.4962	4.25001	3.86968	5.23646	5.14292		+	0.00568453	0.043127		C1		2.05696	0.0145823	-2.46001		1.92763	0.0243346	-1.93154		2.24206	1.4798	4.16474	2.46031	2.7727	0.969695	2.15405	2.57017	5.56882	4.22495	4.45527	4.71307
A0A3Q7EWQ3	Ferredoxin--NADP reductase, chloroplastic (FNR) (EC 1.18.1.2)			C2		Solyc02g024050.3.1;	Solyc02g024050	0	GO:0004324; GO:0009507	-0.893673	-0.635866	-0.31649	-1.03508	1.35632	1.56226	1.46171	1.8069	2.05027	1.64106	1.66072	0.435914		+	8.71829e-05	0.00895302		C2		4.17141	0.00482358	2.26708		2.36997	0.0195273	2.16727		0.664004	0.90873	-0.962878	0.85861	-0.349349	0.0140085	-0.924415	0.374012	-1.13406	-0.51405	-0.762415	-0.917036
A0A3Q7F8X2	Ferredoxin--NADP reductase, chloroplastic (FNR) (EC 1.18.1.2)					Solyc02g083810.3.1;	Solyc02g083810	0	GO:0004324; GO:0009507	6.47616	6.23728	5.72419	6.58744	6.20807	6.87211	6.55649	7.13954	6.93672	6.9625	6.65571	6.45984			0.14469	0.293112												6.44627	6.07518	6.39013	6.08496	5.73	5.81357	5.46384	6.32418	5.82645	5.84892	5.89816	6.39642
A0A3Q7FAK2	Ferredoxin-thioredoxin reductase, catalytic chain (FTR-C) (EC 1.8.7.2) (Ferredoxin-thioredoxin reductase subunit B)					Solyc02g087230.3.1;	Solyc02g087230	0	GO:0016730; GO:0046872; GO:0051539; GO:0103012	5.73277	5.30061	6.60526	5.33978	5.59669	5.0122	5.64438	5.63275	6.33838	5.7823	6.35912	5.46829			0.338843	0.504183												4.14711	3.58789	5.31291	4.38266	4.30067	4.02121	4.10754	4.14107	6.58573	5.0839	5.71748	5.46522
A0A3Q7GLI0	Ferritin (EC 1.16.3.1)					Solyc05g052470.3.1;	Solyc05g052470	cellular iron ion homeostasis [GO:0006879]; iron ion transport [GO:0006826]	GO:0004322; GO:0005623; GO:0006826; GO:0006879; GO:0008199	-0.128717	-0.842764	-0.529697	-0.0503616	0.318845	0.880033	0.48094	1.06621	1.18813	0.764542	0.130986	0.24824			0.00836346	0.052366												0.799939	0.570532	-0.272872	0.710316	0.180715	0.586244	-0.186992	0.555626	-0.552449	-0.328708	-0.0887699	-0.18539
A0A3Q7GSZ7	Ferritin (EC 1.16.3.1)					Solyc06g050980.3.1;	Solyc06g050980	cellular iron ion homeostasis [GO:0006879]; iron ion transport [GO:0006826]	GO:0004322; GO:0005623; GO:0006826; GO:0006879; GO:0008199	1.6351	1.77016	0.460638	2.60503	1.67725	3.52299	1.8333	3.05539	2.29679	2.65992	1.56301	2.88348			0.289071	0.457889												4.82468	4.99286	3.61809	4.73203	3.99988	4.69553	3.71653	4.20575	1.84406	4.10397	3.36381	3.99021
A0A3Q7HQZ2	FeS_assembly_P domain-containing protein					Solyc08g076120.3.1;	Solyc08g076120	protein maturation by [4Fe-4S] cluster transfer [GO:0106035]	GO:0106035	-3.35642	0.0800323	-3.72509	0.218204	0.257741	-1.53705	0.633703	-1.3989	-0.754347	-0.743723	0.775088	1.01496			0.284548	0.453308												0.150228	0.0225372	-1.26751	-0.226948	-0.901696	-3.20271	-0.920337	-2.68889	-0.418685	-1.00741	-0.0542412	0.424871
A0A3Q7HFE1	Fe-S_biosyn domain-containing protein			C1		Solyc05g051700.3.1;	Solyc05g051700	protein maturation by iron-sulfur cluster transfer [GO:0097428]	GO:0005198; GO:0051536; GO:0097428	0.98555	0.169312	1.91695	0.261465	-0.562045	-1.04284	-0.96723	-0.434918	-0.147375	-0.0914555	-0.462039	-0.622525		+	0.00516244	0.0412686		C1		1.63307	0.0272013	-1.58508		1.23436	0.0603617	-1.16417		-3.75092	-4.37396	-1.07314	-3.28314	-3.15348	-5.43026	-3.94673	-2.71079	-1.81508	-0.925233	-0.924772	-0.0298901
A0A3Q7EIP7	FeThRed_A domain-containing protein					Solyc01g087520.3.1;	Solyc01g087520	photosynthesis [GO:0015979]	GO:0015979	6.41788	6.17309	7.24772	5.20754	5.66782	4.16569	5.17247	4.47871	5.8276	5.26725	6.13105	4.91735			0.0581204	0.161515												4.10133	4.05135	6.12995	4.05953	5.43677	5.78594	6.16298	6.0642	7.61674	5.98212	6.53994	5.52254
A0A3Q7EA78	FHA domain-containing protein					Solyc01g009080.3.1;	Solyc01g009080	0	0	7.32166	6.599	8.28944	5.87795	6.19978	4.77885	6.09813	5.50981	6.13866	5.68489	6.76682	6.01353			0.0781139	0.196758												5.47754	5.05164	6.87684	5.28404	6.28991	6.93011	7.04878	6.84584	7.97534	6.20419	7.04967	6.23351
A0A3Q7IA99	Flavodoxin-like domain-containing protein					Solyc10g006650.3.1;	Solyc10g006650	0	GO:0003955; GO:0010181	2.84906	2.32998	4.23478	3.12052	4.23751	3.14424	4.60836	3.6512	4.27575	3.61318	4.81744	3.85295			0.138071	0.285333												3.14328	2.8587	3.52481	3.03484	4.01936	4.67389	4.54471	4.7343	5.13801	3.94956	4.71369	3.39757
A0A3Q7F4P6	Flavodoxin-like domain-containing protein					Solyc02g079750.3.1;	Solyc02g079750	0	GO:0003955; GO:0010181	-0.637472	-1.07822	-0.167931	-0.0682678	0.428252	-0.319643	0.417877	-0.284768	1.43067	-0.117359	0.50512	-0.0426321			0.105381	0.24101												0.0821009	0.130852	-0.0278292	-1.46463	0.600354	1.41005	1.00393	0.975414	0.237411	0.110021	0.854357	-0.0274334
Q40128	Flower-specific gamma-thionin-like protein/acidic protein					Solyc07g006380.3.1;	Solyc07g006380	defense response [GO:0006952]	GO:0006952	-0.248987	-1.50067	2.60297	-6.29164	-7.3992	-2.86704	-2.99915	-4.28848	-3.59845	-2.43622	-4.05059	-1.34475			0.29586	0.463311												1.85654	2.63948	3.55559	2.50738	3.30565	4.56644	3.67653	3.66195	5.55719	4.33496	4.16945	2.97945
A0A3Q7IAU4	FMN hydroxy acid dehydrogenase domain-containing protein				C1	Solyc10g007600.3.1;	Solyc10g007600	0	GO:0010181; GO:0016491	1.23692	-0.0613365	-1.12474	-2.46812	-1.47121	-0.669886	-1.69952	-0.144084	-0.748247	-0.48234	-0.687621	-2.33612			0.823823	0.883022												-0.679095	-1.12009	-0.423129	-0.777105	0.339253	0.375037	0.0351019	-0.55468	-0.940309	-0.882539	-0.74663	-1.15854
A0A3Q7HLC0	FMN hydroxy acid dehydrogenase domain-containing protein					Solyc08g048250.3.1;	Solyc08g048250	0	GO:0010181; GO:0016491	-1.17884	1.84625	1.58527	0.547241	2.21608	1.80062	1.7708	1.4883	1.54795	-5.91299	-2.67021	1.0427			0.145038	0.293595												-0.771382	-0.789215	-2.12148	-2.71039	1.42405	-2.4224	0.0490694	-4.37743	3.06247	2.78209	-1.44112	1.97899
A0A3Q7IAC1	FMN hydroxy acid dehydrogenase domain-containing protein					Solyc07g056540.3.1;	Solyc07g056540	0	GO:0010181; GO:0016491	5.3236	4.46022	3.84519	3.91957	4.03001	4.13059	3.71525	4.52989	4.48641	4.14863	4.29849	3.65858			0.681114	0.7809												3.4877	2.95141	4.06023	3.57028	3.76422	3.88156	3.71013	3.59085	3.94135	3.70669	3.88833	3.60798
A0A3Q7G5Y8	fn3_6 domain-containing protein					Solyc03g044155.1.1;	Solyc03g044155	0	0	4.42838	3.37967	5.16828	3.00439	3.05375	1.34995	3.47307	2.09329	2.66985	2.79178	3.865	3.76852			0.102508	0.236762												1.76229	1.7356	2.78963	1.62718	3.19762	3.55438	4.09051	3.56162	4.81758	3.02426	4.10936	2.57971
A0A3Q7EQN7	Fn3_like domain-containing protein				C3	Solyc01g104950.3.1;	Solyc01g104950	carbohydrate metabolic process [GO:0005975]	GO:0004553; GO:0005975	2.91425	2.48755	4.67533	2.54634	4.92308	3.74191	4.88737	4.37952	4.60849	4.53348	5.56283	4.39295			0.0286803	0.10698												2.98017	2.79343	2.33906	2.75465	3.59884	4.38429	3.56157	4.03433	3.73164	3.23382	3.85703	2.93043
A0A3Q7FCH4	Fn3_like domain-containing protein					Solyc02g091680.3.1;	Solyc02g091680	carbohydrate metabolic process [GO:0005975]	GO:0004553; GO:0005975	-2.55901	-4.5931	-2.70359	-3.9013	-1.92031	-3.15746	-1.68412	-2.31037	-1.33986	-3.65399	-1.23398	-2.09527			0.138388	0.285547												-2.42871	-1.84664	-2.50632	-2.96823	-1.1284	-0.289809	-0.351356	-0.63669	-0.324691	-1.45654	-0.763775	-2.82034
Q5NE18	Formate dehydrogenase, mitochondrial (FDH) (EC 1.17.1.9) (NAD-dependent formate dehydrogenase)	fdh				Solyc02g086880.3.1;	Solyc02g086880	formate catabolic process [GO:0042183]	GO:0005739; GO:0008863; GO:0009326; GO:0009507; GO:0016616; GO:0042183; GO:0051287	-1.19046	0.217655	-1.10867	1.12677	1.23	1.8125	1.18588	1.10654	1.33636	0.718597	0.516627	0.911191			0.0298106	0.108272												0.138139	0.285957	-1.56354	0.145679	-1.46996	-3.92548	-3.70391	-2.57877	-2.77598	-1.67794	-3.16171	-1.60436
Q6VWJ5	Fructokinase 3			C2		0	0	carbohydrate biosynthetic process [GO:0016051]; fatty acid biosynthetic process [GO:0006633]; fructose metabolic process [GO:0006000]	GO:0006000; GO:0006633; GO:0008865; GO:0009570; GO:0016051	1.01023	0.245689	-0.359159	1.32734	2.0617	2.53479	2.48735	2.77974	2.99214	2.77239	2.16732	2.3798		+	0.000564758	0.0162707		C2		1.9974	0.015158	1.90987		2.14951	0.0226236	2.02188		2.60891	2.44358	1.47679	2.69796	1.3697	0.246902	0.735705	0.903757	1.02863	2.27537	1.47267	2.28194
Q42896	Fructokinase-2 (EC 2.7.1.4)	FRK2				Solyc06g073190.3.1;	Solyc06g073190	fructose metabolic process [GO:0006000]; starch biosynthetic process [GO:0019252]	GO:0005524; GO:0005829; GO:0006000; GO:0008865; GO:0019200; GO:0019252	-0.795094	-1.07383	-3.0911	-0.776125	-0.626784	0.134686	-0.130415	-0.231164	-0.437845	-0.723429	-0.473422	-0.608054			0.0750476	0.191932												-0.144526	-0.434032	-0.605546	-0.215204	-0.8439	0.418656	-0.193698	0.142427	-1.4913	-0.713212	-1.63739	-0.929234
A0A3Q7ETK4	Fructose-bisphosphate aldolase (EC 4.1.2.13)				C5	Solyc01g110360.3.1;	Solyc01g110360	glycolytic process [GO:0006096]	GO:0004332; GO:0006096	4.76354	3.75465	3.28926	3.54992	3.48673	4.46893	3.74409	4.94953	4.85485	4.75278	4.30191	3.36551			0.599975	0.730808												3.8582	3.7427	3.54228	3.90988	2.72764	1.71364	1.80599	2.11182	3.33061	3.02655	2.45223	3.60502
A0A3Q7F980	Fructose-bisphosphate aldolase (EC 4.1.2.13)				C5	Solyc02g084440.3.1;	Solyc02g084440	glycolytic process [GO:0006096]	GO:0004332; GO:0006096	6.93846	6.20027	5.63808	6.34289	5.96702	6.49452	6.14367	6.99406	6.90395	6.88494	6.62703	6.21614			0.497435	0.644734												6.17889	6.04222	6.15004	6.1718	5.35245	4.37528	4.63335	4.87592	5.45295	5.77186	5.24139	6.38751
A0A3Q7EYM6	Fructose-bisphosphate aldolase (EC 4.1.2.13)				C5	Solyc02g062340.3.1;	Solyc02g062340	glycolytic process [GO:0006096]	GO:0004332; GO:0006096	5.03158	4.62257	4.12402	4.94479	4.25266	5.38882	4.71363	5.68474	5.66922	5.42853	4.84044	4.69009			0.445892	0.606485												5.52136	5.44524	5.43772	5.65919	4.511	3.65375	3.72828	3.98406	4.05254	4.8275	4.31953	4.99321
A0A3Q7ILY0	Fructose-bisphosphate aldolase (EC 4.1.2.13)					Solyc10g083570.2.1;	Solyc10g083570	glycolytic process [GO:0006096]	GO:0004332; GO:0006096	0.9487	1.15357	1.29527	0.687683	0.631282	2.0758	0.372347	1.53555	1.02186	0.770493	0.734965	0.705792			0.617809	0.741038												1.26953	1.40295	0.702498	1.45497	1.00405	1.42123	1.7971	2.24604	2.73384	1.32494	1.99734	0.787016
A0A3Q7GAX9	Fructose-bisphosphate aldolase (EC 4.1.2.13)					Solyc05g008600.3.1;	Solyc05g008600	glycolytic process [GO:0006096]	GO:0004332; GO:0006096	-0.765408	-0.605692	-1.51015	-0.444588	-0.246146	-0.135311	-1.04136	-0.374892	-0.744381	-0.869465	-0.512921	-0.565127			0.383733	0.548712												-0.254247	-0.48073	-1.61812	-0.880507	-1.13105	-1.5577	-1.71203	-0.937696	-1.4447	-0.953368	-1.87105	-0.967434
A0A3Q7HX95	Fructose-bisphosphate aldolase (EC 4.1.2.13)					Solyc09g009260.3.1;	Solyc09g009260	glycolytic process [GO:0006096]	GO:0004332; GO:0006096	1.2109	1.77169	0.874784	1.68672	1.99741	2.5714	1.77836	2.07728	1.53823	1.59725	1.46935	1.32516			0.0216055	0.0897016												2.30622	2.63874	1.28183	2.55175	1.31568	0.25833	0.509463	0.544746	0.432368	1.44417	0.326464	1.35219
O82575	Fruit-ripening protein					Solyc04g071610.3.1;	Solyc04g071610	0	0	4.39797	5.68368	5.73038	5.84762	5.83257	3.81982	5.65837	3.60993	4.18713	4.27613	5.56393	4.91131			0.469158	0.621048												4.48702	1.97074	5.59673	3.91516	4.16515	4.82121	3.97154	4.94116	6.32206	5.31133	5.01151	5.33503
A0A3Q7ISW6	Fumarylacetoacetase (EC 3.7.1.2) (Fumarylacetoacetate hydrolase)					Solyc11g012160.2.1;	Solyc11g012160	L-phenylalanine catabolic process [GO:0006559]; tyrosine catabolic process [GO:0006572]	GO:0004334; GO:0006559; GO:0006572; GO:0046872	-2.91785	-0.735884	-1.25853	-0.355438	-0.363965	-0.32542	-0.249157	0.354154	-0.271681	0.0241146	-0.639577	-0.218114			0.0806794	0.202267												0.100196	-0.23521	-0.0215979	0.725767	-0.167642	-0.576316	-0.777326	-0.697186	-0.247594	0.118619	0.206913	0.416069
A0A3Q7GBL4	FYVE-type domain-containing protein				C4	Solyc04g081750.3.1;	Solyc04g081750	0	GO:0046872	-0.899818	-2.35334	0.586903	-1.15317	-0.286529	-1.27569	-0.784542	-1.01556	-0.718542	-0.997265	-0.196774	-0.603641			0.831898	0.889178												-2.60387	-2.03792	-3.29685	-2.25061	-4.68455	-5.64238	-4.52696	-4.44885	-1.87806	-2.809	-2.29346	-1.22023
Q9XG53	Gamma-thionin					0	0	defense response [GO:0006952]	GO:0006952	1.06262	1.00451	2.98211	-0.159899	-0.173539	-0.90859	-0.949778	-2.44817	-1.57313	-1.37513	0.262435	-0.0640402			0.028817	0.107012												-0.143939	0.129227	0.527234	-0.00428581	0.514794	1.9147	2.25723	0.917454	2.52794	1.126	2.01174	0.461369
Q1PBH9	Gamma-tocopherol methyltransferase	TMT				0	0	methylation [GO:0032259]	GO:0008168; GO:0032259	-4.16737	-4.56455	-7.00746	-3.19143	-4.16555	-3.37197	-3.67382	-4.18156	-4.31715	-4.30706	-4.23374	-4.1599			0.462263	0.617739												-3.1542	-2.62891	-4.03578	-2.72106	-2.94464	-3.92641	-3.4886	-3.40646	-3.9293	-2.66411	-3.74495	-3.60042
A0A3Q7FU49	GB1/RHD3-type G domain-containing protein					Solyc03g121590.3.1;	Solyc03g121590	0	GO:0005525; GO:0005789; GO:0016021; GO:0016614; GO:0016787; GO:0050660	-4.05886	-7.95082	-7.33737	-8.41942	-7.11324	-5.18986	-8.02199	-4.5848	-5.00009	-3.9753	-5.14731	-5.90611			0.251758	0.418291												-2.05756	-1.10842	-3.41317	-1.7545	-1.89482	-1.68002	-3.6307	-2.88718	-6.58784	-3.6638	-6.29145	-4.19644
K4BY38	GCK domain-containing protein					Solyc05g013170.2.1;	Solyc05g013170	0	0	-4.37278	-3.70425	-5.49182	-1.99723	-5.62304	-2.53809	-6.01499	-6.64734	-5.6657	-1.92171	-4.53991	-1.6227			0.380966	0.545564												-1.51236	-1.04693	-0.383977	-2.06173	-0.450639	0.208867	0.18612	0.202806	0.652476	-0.175025	0.398062	-0.55332
Q8GZR6	GcpE					Solyc11g069380.2.1;	Solyc11g069380	isopentenyl diphosphate biosynthetic process, methylerythritol 4-phosphate pathway [GO:0019288]; terpenoid biosynthetic process [GO:0016114]	GO:0005506; GO:0009507; GO:0016114; GO:0019288; GO:0046429	0.0584908	-0.0622654	-1.98223	-0.236889	-2.3071	-0.253599	-2.03376	-0.0931406	-0.693027	-0.106211	-2.39979	-1.32298			0.656603	0.767235												0.165065	0.0138149	-0.735234	0.0967083	-0.801038	-2.34619	-2.07805	-2.08376	-4.13021	-1.02783	-2.54887	-0.414579
C6K2L0	GDP-mannose 3',5'-epimerase (EC 5.1.3.18)	GME2				Solyc09g082990.3.1;	Solyc09g082990	0	GO:0047918; GO:0051287	3.36899	2.90894	2.66077	2.76801	2.69285	3.55199	2.64006	3.57222	2.98893	3.19299	2.98765	2.51496			0.7314	0.819144												2.4691	2.37304	2.07902	2.56233	1.78789	1.55345	1.30357	1.65432	1.41	1.98802	1.55651	2.56936
C6K2K9	GDP-mannose 3',5'-epimerase (EC 5.1.3.18)	GME1				Solyc01g097340.3.1;	Solyc01g097340	0	GO:0047918; GO:0051287	0.101233	-0.0821724	-0.304392	-0.47604	-1.42238	-0.143402	-1.0687	-0.362323	-0.511053	-0.160587	-1.20227	-0.815078			0.222684	0.387051												0.691016	0.826216	0.597558	0.912407	0.474553	-0.085063	-0.376311	-0.00105667	-0.534892	0.369258	-0.195305	0.168013
Q6J1L7	GDP-mannose pyrophosphorylase (EC 2.7.7.22)	GMP				Solyc03g096730.3.1;	Solyc03g096730	biosynthetic process [GO:0009058]	GO:0008928; GO:0009058	-3.12244	-2.82629	-3.79589	-2.46031	-2.47876	-1.11285	-2.61123	-1.2115	-2.40387	-2.44805	-3.63025	-2.79959			0.0646083	0.173371												-2.2629	-2.67956	-2.3539	-1.04753	-2.41754	-2.86696	-2.2927	-2.511	-3.72992	-3.14656	-3.61478	-2.86081
E7AIM3	GDSL lipase-like chlorogenate-dependent caffeoyltransferase	cgt				0	0	0	GO:0016740; GO:0016788	0.153223	0.988325	1.4086	0.804659	2.03284	0.912012	1.59235	1.5336	1.32703	0.849852	1.22305	0.987939			0.124782	0.266085												1.70187	1.31218	2.76203	1.56958	2.4487	2.18498	2.15287	2.18868	1.22305	1.67573	1.93879	1.89473
A0A3Q7J2Y3	Germin-like protein			C1		Solyc09g090020.3.1;	Solyc09g090020	0	GO:0005618; GO:0030145; GO:0045735; GO:0048046	3.6463	3.78142	4.37	2.45555	1.71522	0.371702	1.99984	1.641	1.91282	1.32446	0.562593	2.25279		+	0.00485978	0.0398025		C1		2.111	0.0135945	-2.13138		2.01896	0.0235	-2.05015		1.58033	1.71758	3.22486	1.19658	2.98629	3.08724	3.15045	3.33283	4.09756	2.76478	3.15689	2.38828
A0A3Q7I791	Germin-like protein					Solyc09g090040.3.1;	Solyc09g090040	0	GO:0005618; GO:0030145; GO:0045735; GO:0048046	5.29508	5.22202	5.92918	3.66517	3.20978	1.72646	4.286	1.9438	2.7555	2.44982	4.09879	3.8346			0.0271009	0.102347												2.85264	2.20582	4.30855	2.10231	4.27263	4.9944	4.50412	4.28817	5.53374	4.4758	5.03202	3.57228
A0A3Q7JHZ7	Germin-like protein					Solyc11g006980.1.1;	Solyc11g006980	0	GO:0005618; GO:0030145; GO:0045735; GO:0048046	-1.19312	-0.729149	0.367752	-1.09212	-6.82989	-4.4709	-3.20327	-3.68899	-7.60299	-2.53049	-3.88386	-1.57541			0.0322594	0.112592												-0.889546	-1.4204	0.476077	-1.56798	-0.0215883	1.62551	1.29665	0.477953	1.56041	0.2429	0.350372	-0.269032
A0A3Q7FWH1	Germin-like protein					Solyc03g123410.1.1;	Solyc03g123410	0	GO:0005618; GO:0030145; GO:0045735; GO:0048046	6.75864	6.248	7.49494	6.96168	8.0294	7.06477	8.15448	7.79683	8.30222	7.57287	8.01582	7.41126			0.0322011	0.112535												6.78006	6.19667	7.47294	6.51434	7.48699	8.41684	7.94339	8.26007	7.65054	7.07051	7.69999	6.90099
A0A3Q7HBV3	Germin-like protein					Solyc07g041720.1.1;	Solyc07g041720	0	GO:0005618; GO:0030145; GO:0045735; GO:0048046	8.51382	8.40227	9.20733	8.50382	9.02375	8.36122	8.92661	8.5573	9.14048	8.23237	9.26824	8.48339			0.909903	0.938008												9.30414	8.93758	9.75383	9.14096	9.49621	10.7835	10.4779	10.7349	9.82981	9.78021	9.95946	9.30154
A0A3Q7JC72	GFO_IDH_MocA domain-containing protein					Solyc12g056800.2.1;	Solyc12g056800	0	GO:0016491	-1.22522	-0.790586	-3.21539	-0.920263	-0.916133	-0.326231	-0.623732	-1.77764	-1.61804	-2.20157	-3.50576	-0.636239			0.364156	0.531019												-0.878629	-1.76268	-0.914241	-0.261673	-0.923009	-0.575061	-1.21407	-0.0625401	-2.60546	-1.53918	-2.26461	-1.4
A0A3Q7G465	GFO_IDH_MocA domain-containing protein					Solyc04g072240.3.1;	Solyc04g072240	0	GO:0016491	-0.197823	-0.194847	-1.91879	0.0239449	0.433722	0.957973	0.637747	1.15341	0.484951	0.42421	0.647485	0.141036			0.0201285	0.0859891												-0.391545	-0.132048	0.108094	0.146549	-0.756753	-0.428044	-0.976443	-0.143648	-6.83629	-1.5884	-2.25163	-0.0365791
A0A3Q7EA63	GHMP_kinases_N domain-containing protein					Solyc01g009010.3.1;	Solyc01g009010	terpenoid biosynthetic process [GO:0016114]	GO:0005524; GO:0016114; GO:0050515	-5.2026	-4.94617	-4.90847	-3.92816	-3.62428	-1.59268	-5.14543	-1.94017	-3.30543	-2.4005	-3.75574	-3.86878			0.11239	0.24891												-2.52482	-1.74323	-2.18806	-2.13657	-3.84137	-5.87442	-4.36668	-9.4791	-5.93147	-2.7801	-5.05821	-4.44566
A0A3Q7H546	GLTP domain-containing protein					Solyc06g083810.3.1;	Solyc06g083810	intermembrane lipid transfer [GO:0120009]	GO:0005737; GO:0120009; GO:0120013	-3.48209	-3.86417	-5.14547	-1.92054	-2.09176	-1.34735	-2.48803	-2.97537	-3.16847	-2.41291	-3.36571	-3.63351			0.150905	0.300459												-1.98457	-0.810484	-1.13192	-1.76892	-2.04015	-1.55208	-2.56767	-2.51777	-3.9627	-2.00355	-1.93992	-1.46307
B5B3R3	Glucan water dikinase	GWD				0	0	0	GO:0005524; GO:0016301	-4.63147	-5.4214	-5.50748	-3.92863	-5.46044	-7.87928	-5.85065	-4.08052	-8.76013	-6.76707	-4.29296	-4.34348			0.566912	0.705338												-4.08021	-4.26397	-5.44492	-3.66565	-3.62839	-6.62839	-4.22823	-5.74764	-6.13359	-4.54138	-4.8578	-4.28543
O04924	Glucose-1-phosphate adenylyltransferase (EC 2.7.7.27) (ADP-glucose pyrophosphorylase)	agpL1		C1		0	0	glycogen biosynthetic process [GO:0005978]; starch biosynthetic process [GO:0019252]	GO:0005524; GO:0005978; GO:0008878; GO:0009507; GO:0019252	0.858465	0.132336	1.35622	-0.292753	-1.68268	-2.39604	-1.21219	-2.32615	-1.81581	-1.45323	-1.19796	-0.968865		+	0.000534517	0.0161756		C1		2.61694	0.00960605	-2.41783		2.07992	0.023331	-1.87253		-3.28907	-2.91584	-0.436851	-3.05191	-0.853951	-1.62518	-0.69979	-1.11966	0.440108	-2.30073	-1.93598	-0.98946
A0A3Q7EHJ9	Glucose-1-phosphate adenylyltransferase (EC 2.7.7.27) (ADP-glucose pyrophosphorylase)					Solyc01g079790.3.1;	Solyc01g079790	glycogen biosynthetic process [GO:0005978]; starch biosynthetic process [GO:0019252]	GO:0005524; GO:0005978; GO:0008878; GO:0009507; GO:0019252	2.0578	1.34319	0.254107	1.7393	1.43175	1.97198	1.46473	2.15953	1.85547	1.89721	1.58863	1.52032			0.491017	0.640144												1.75838	1.27912	1.48738	1.43956	1.22741	0.3296	0.451304	0.387104	-0.132714	1.15476	0.822386	1.53963
A0A3Q7HGI8	Glucose-1-phosphate adenylyltransferase (EC 2.7.7.27) (ADP-glucose pyrophosphorylase)					Solyc07g056140.3.1;	Solyc07g056140	glycogen biosynthetic process [GO:0005978]; starch biosynthetic process [GO:0019252]	GO:0005524; GO:0005978; GO:0008878; GO:0009507; GO:0019252	1.89003	1.0898	0.450474	1.65857	1.46517	2.19804	1.0104	2.44567	2.19423	2.14401	1.20392	1.4307			0.449936	0.608013												1.66897	1.49668	0.947667	1.69243	0.742846	-1.52822	-0.894153	-0.361643	-1.1453	0.687957	0.628244	1.39467
A0A3Q7HD15	Glucose-6-phosphate 1-dehydrogenase (EC 1.1.1.49)					Solyc07g045540.3.1;	Solyc07g045540	glucose metabolic process [GO:0006006]; pentose-phosphate shunt [GO:0006098]	GO:0004345; GO:0006006; GO:0006098; GO:0050661	-1.82152	-3.68018	-2.8616	-4.52859	-5.68325	-3.04097	-6.78687	-3.13134	-4.40161	-2.02125	-4.15938	-5.21328			0.431025	0.59444												-2.75267	-2.10306	-2.35997	-1.3589	-1.81207	-4.45459	-2.42696	-3.74012	-1.90546	-1.56301	-0.521662	-2.43318
A0A3Q7F7C5	Glucose-6-phosphate 1-epimerase (EC 5.1.3.15)			C2	C4	Solyc02g085100.3.1;	Solyc02g085100	carbohydrate metabolic process [GO:0005975]	GO:0005975; GO:0030246; GO:0047938	2.93687	2.66323	2.81537	3.13493	4.21752	4.33036	4.29808	4.79269	4.79373	4.51874	4.86689	3.61799		+	0.00035564	0.014153		C2		3.89618	0.00538257	1.52206		2.0814	0.023331	1.56174		2.98017	2.38648	2.88484	3.21892	2.18566	2.11205	2.23153	2.3942	3.82888	3.04217	3.56347	3.44658
A0A3Q7H8W4	Glucose-6-phosphate 1-epimerase (EC 5.1.3.15)			C2		Solyc07g017900.3.1;	Solyc07g017900	carbohydrate metabolic process [GO:0005975]	GO:0005975; GO:0030246; GO:0047938	-5.27553	-7.54101	-8.13813	-7.16679	-3.58458	-3.18594	-3.56768	-2.57495	-3.11036	-4.12776	-7.20467	-4.105		+	0.00704644	0.0476304		C2		2.29461	0.0119278	3.80208		1.12863	0.0760392	2.39342		-2.70127	-5.22184	-2.24222	-3.48088	-3.07136	-2.87101	-7.05191	-2.03102	-2.48534	-3.02546	-3.77423	-4.25193
Q1PCD2	Glucose-6-phosphate isomerase (EC 5.3.1.9)	GPI				0	0	defense response to fungus, incompatible interaction [GO:0009817]; gluconeogenesis [GO:0006094]; glucose 6-phosphate metabolic process [GO:0051156]; glycolytic process [GO:0006096]; response to cadmium ion [GO:0046686]	GO:0004347; GO:0005829; GO:0006094; GO:0006096; GO:0009817; GO:0016866; GO:0046686; GO:0048029; GO:0051156	-1.17266	-1.37932	-2.03923	-2.26408	-1.85202	-1.18298	-2.52664	-1.80267	-1.68197	-2.10942	-2.15184	-2.33416			0.569325	0.706435												-2.25108	-2.98999	-2.61535	-2.09487	-2.12675	-3.48624	-5.65109	-2.93327	-1.91315	-2.85574	-2.96579	-2.85576
B1Q3F1	Glutamate decarboxylase (EC 4.1.1.15)	LeGAD2				Solyc11g011920.2.1;	Solyc11g011920	glutamate catabolic process [GO:0006538]	GO:0004351; GO:0005829; GO:0006538; GO:0030170	1.33629	1.24628	-0.0350475	1.49755	1.5633	2.0669	1.54034	1.81215	1.53235	1.35631	1.48143	1.31657			0.109406	0.245621												-0.312818	-1.31281	-0.62074	0.653864	-0.379306	-1.55421	-1.19304	-0.813768	-2.09012	-0.554372	-0.0929985	-0.0496025
P93541	Glutamate dehydrogenase (GDH) (EC 1.4.1.3) (Legdh1)	GDH1				0	0	cellular amino acid metabolic process [GO:0006520]	GO:0004353; GO:0005759; GO:0006520	-3.00751	-2.11497	-3.32784	-0.705952	-0.612071	1.18316	-0.526428	0.182229	-0.280954	-0.595285	-3.11455	-0.55584			0.0485238	0.145353												-0.327506	0.0114841	-3.77745	-0.530827	-1.27251	-4.83683	-2.98608	-6.35945	-4.5799	-1.51866	-3.69723	-0.90015
Q40147	Glutamate-1-semialdehyde 2,1-aminomutase, chloroplastic (GSA) (EC 5.4.3.8) (Glutamate-1-semialdehyde aminotransferase) (GSA-AT)				C5	0	0	chlorophyll biosynthetic process [GO:0015995]; protoporphyrinogen IX biosynthetic process [GO:0006782]	GO:0006782; GO:0008483; GO:0009507; GO:0015995; GO:0030170; GO:0042286	3.98176	3.56375	3.09688	3.30908	3.17388	5.14204	3.81026	5.32377	4.81851	5.01995	3.90348	3.84224			0.192714	0.350032												4.68173	4.64511	3.82155	4.78999	3.41271	2.35593	1.73586	2.11533	2.67055	3.66391	2.77789	3.63073
O22493	Glutamate--cysteine ligase, chloroplastic (EC 6.3.2.2) (Gamma-ECS) (GCS) (Gamma-glutamylcysteine synthetase)	GSH1				0	0	glutathione biosynthetic process [GO:0006750]	GO:0004357; GO:0005524; GO:0006750; GO:0009507	-1.67695	-1.30767	-5.02668	-0.836912	-2.05311	0.433527	-1.42767	0.452155	-0.437176	-0.209364	-0.664104	-0.831573			0.196113	0.354038												0.172103	0.260902	-0.805173	0.505007	-0.604098	-2.04288	-2.65839	-1.47394	-2.93797	-0.866431	-1.41799	-0.524954
A0A3Q7FPU6	Glutamine amidotransferase type-1 domain-containing protein					Solyc02g076720.3.1;	Solyc02g076720	'de novo' IMP biosynthetic process [GO:0006189]; glutamine metabolic process [GO:0006541]	GO:0004642; GO:0006189; GO:0006541	-0.213696	-2.39138	-6.0348	-0.382147	-1.70665	-0.164789	-0.881968	1.12041	0.231556	-3.60494	-6.03991	-1.91929			0.340114	0.505344												-2.31209	-2.58024	-5.27655	-1.55966	-6.11692	-5.49262	-6.59289	-4.50515	-1.7866	-3.62131	-9.57935	-0.759674
A0A3Q7FR13	Glutamine amidotransferase type-1 domain-containing protein					Solyc03g115630.3.1;	Solyc03g115630	'de novo' pyrimidine nucleobase biosynthetic process [GO:0006207]; glutamine metabolic process [GO:0006541]	GO:0004088; GO:0006207; GO:0006541	-2.84762	-2.49539	-2.80871	-2.83599	-2.2161	-1.84205	-4.30642	-1.32959	-1.84607	-2.01067	-3.92707	-2.64197			0.888293	0.924182												-2.00595	-1.70202	-2.69338	-2.38387	-4.05207	-2.50335	-6.80529	-9.18991	-5.37649	-2.21121	-3.15164	-2.32455
A0A3Q7J3Y4	Glutamine amidotransferase type-1 domain-containing protein					Solyc12g010180.2.1;	Solyc12g010180	glutamine metabolic process [GO:0006541]	GO:0006541	-3.11791	-3.19727	-2.27886	-2.08883	-1.69778	-0.628511	-2.16257	-0.626012	-0.649109	-0.0791073	-1.26709	-1.47576			0.00976254	0.0572879												-0.902783	-0.508204	-1.44363	-0.689413	-2.02824	-2.1066	-3.8457	-1.47471	-2.25476	-1.89765	-2.46088	-1.44072
A0A3Q7FLA3	Glutamine amidotransferase type-2 domain-containing protein					Solyc03g063560.3.1;	Solyc03g063560	glutamate biosynthetic process [GO:0006537]	GO:0006537; GO:0015930	3.88619	3.01432	2.01224	3.01058	2.03272	3.10783	2.05607	3.4882	3.20004	3.2511	2.22452	2.13427			0.797371	0.866143												1.57203	1.35256	1.62246	2.40556	1.24075	-0.499032	-0.113578	-0.563551	0.335088	1.06512	0.28698	1.61708
A0A3Q7EI59	Glutamine synthetase (EC 6.3.1.2)			C2	C4	Solyc01g080280.3.1;	Solyc01g080280	glutamine biosynthetic process [GO:0006542]	GO:0004356; GO:0005524; GO:0006542	7.35375	6.53945	7.54942	7.1436	7.93267	8.30259	8.22244	8.68776	8.89818	8.59236	9.01372	8.01846		+	0.00139786	0.0236217		C2		2.16825	0.0130344	1.13981		2.50294	0.0195273	1.48412		6.7279	7.20244	7.60143	7.2133	5.83566	5.6628	4.74707	5.01108	7.4404	7.0336	6.91668	7.609
A0A3Q7FXP7	Glutamine synthetase (EC 6.3.1.2)			C2		Solyc04g014510.3.1;	Solyc04g014510	glutamine biosynthetic process [GO:0006542]	GO:0004356; GO:0005524; GO:0006542	0.629715	0.623318	0.188461	0.307808	2.6416	1.48301	2.82488	2.79426	2.75208	1.93753	3.195	1.4552		+	0.00166658	0.0256298		C2		2.28545	0.0120438	1.99861		1.87501	0.0250717	1.89763		1.77535	1.28316	-0.0425634	1.54201	0.496325	-0.825969	-0.96605	-0.251936	-0.219682	0.445235	-0.513477	0.891722
Q9LLJ0	Glutamine synthetase (Fragment)			C2		0	0	glutamine biosynthetic process [GO:0006542]	GO:0004356; GO:0006542	0.344225	-0.305389	-0.0716629	0.671223	1.64425	0.889618	0.958	1.24646	1.30134	0.8652	1.07361	1.32787		+	0.00339657	0.0347528		C2		1.95756	0.0160988	1.02498		1.89521	0.0246399	0.982405		-0.811181	-1.56565	-0.887712	0.361132	-0.592561	-4.34146	-4.42024	-6.14645	-4.66449	0.412299	0.578022	1.23505
A0A3Q7I7R0	Glutamyl-tRNA(Gln) amidotransferase subunit B, chloroplastic/mitochondrial (Glu-AdT subunit B) (EC 6.3.5.-)	GATB				Solyc09g090840.3.1;	Solyc09g090840	glutaminyl-tRNAGln biosynthesis via transamidation [GO:0070681]; mitochondrial translation [GO:0032543]	GO:0005524; GO:0005739; GO:0009507; GO:0030956; GO:0032543; GO:0050567; GO:0070681	-2.15686	-4.36403	-6.24382	-3.10479	-5.97357	-1.47447	-4.18404	-1.27241	-2.67042	-3.19727	-4.73509	-5.64373			0.78525	0.858129												-2.44617	-2.32173	-5.32137	-3.46692	-3.36042	-5.59246	-4.54025	-5.41472	-5.99227	-4.89124	-4.63797	-3.02736
A0A3Q7HH12	Glutamyl-tRNA(Gln) amidotransferase subunit C, chloroplastic/mitochondrial (Glu-AdT subunit C) (EC 6.3.5.-)			C1		Solyc07g063140.1.1;	Solyc07g063140	glutaminyl-tRNAGln biosynthesis via transamidation [GO:0070681]; mitochondrial translation [GO:0032543]; regulation of translational fidelity [GO:0006450]	GO:0005524; GO:0005739; GO:0006450; GO:0009507; GO:0030956; GO:0032543; GO:0050567; GO:0070681	6.17389	5.52069	6.07119	3.74673	2.64876	2.02891	2.89152	2.16358	2.97003	2.94555	3.83344	3.46514		+	0.000869633	0.0192338		C1		2.03603	0.0147045	-2.94493		1.55665	0.0337859	-2.07458		2.35095	2.36927	4.60173	2.34077	3.56525	4.00985	4.26437	4.22073	5.45236	4.00206	4.41274	3.66902
Q9ZR41	Glutaredoxin					0	0	cell redox homeostasis [GO:0045454]; cellular response to oxidative stress [GO:0034599]	GO:0004362; GO:0005623; GO:0005773; GO:0005794; GO:0005829; GO:0005886; GO:0009055; GO:0015035; GO:0034599; GO:0045454	7.58157	6.71	8.04788	5.95856	5.76847	4.13593	5.68927	4.80272	5.63335	5.63828	6.66957	5.74149			0.0153518	0.0720545												4.4998	4.23041	5.75482	3.98423	5.14875	4.57063	5.43822	5.47765	6.73347	5.70421	6.63739	5.44345
A0A3Q7GZR2	Glutaredoxin domain-containing protein			C1		Solyc06g067960.3.1;	Solyc06g067960	cell redox homeostasis [GO:0045454]	GO:0005623; GO:0009055; GO:0015035; GO:0045454	4.02121	4.12214	4.36211	2.84859	2.05883	1.38227	2.17377	1.8106	2.5154	2.56689	3.13426	2.7435		+	0.000715867	0.0175932		C1		2.33402	0.0113527	-1.98215		1.40128	0.0435247	-1.0985		1.52671	1.42142	2.88789	1.51583	2.09834	1.86753	2.15181	1.92323	3.76868	2.53454	2.81985	2.2242
A0A3Q7HVF4	Glutaredoxin domain-containing protein				C4	Solyc09g005620.3.1;	Solyc09g005620	cell redox homeostasis [GO:0045454]	GO:0005623; GO:0009055; GO:0015035; GO:0045454	1.82222	1.70343	3.47229	2.32697	3.08427	3.03884	2.99168	3.82972	3.84937	3.53337	4.06047	3.04027			0.0311709	0.111265												2.68261	2.58956	1.84926	2.61609	1.85153	0.548295	0.796559	1.17705	2.58156	2.13015	2.64567	2.81052
A0A3Q7FS85	Glutaredoxin domain-containing protein					Solyc03g112770.3.1;	Solyc03g112770	cell redox homeostasis [GO:0045454]	GO:0005623; GO:0009055; GO:0015035; GO:0045454	-0.182852	-1.29789	-0.0593719	-0.538706	-1.78214	-1.36867	-2.04611	-2.87582	-2.10439	-2.03971	-0.778665	-2.59046			0.019766	0.0849844												-7.02197	-2.11055	-1.56389	-1.60473	-2.09911	-1.41139	-1.81464	-0.920168	-1.10035	-1.01416	-0.140284	-0.18285
A0A3Q7FUP4	Glutaredoxin domain-containing protein					Solyc02g084660.3.1;	Solyc02g084660	cell redox homeostasis [GO:0045454]	GO:0005623; GO:0009055; GO:0015035; GO:0045454	-0.451994	-0.30139	0.930019	-1.28538	-0.796576	-2.04928	-0.814032	-2.16631	-2.05251	-1.26187	-0.741595	-1.11857			0.108513	0.244497												-1.83344	-0.910328	-0.295262	-1.44231	-1.00239	0.114009	0.113048	-0.0607815	1.18492	-0.0635748	0.339914	-0.93631
A0A3Q7H1V8	Glutaredoxin domain-containing protein					Solyc06g083690.3.1;	Solyc06g083690	cell redox homeostasis [GO:0045454]	GO:0005623; GO:0009055; GO:0015035; GO:0045454	3.51238	3.37428	4.45177	3.4099	4.73295	3.71792	4.59378	4.0543	4.82695	4.26567	5.13698	4.09065			0.07866	0.197761												3.92741	3.82983	4.36999	3.70648	4.14598	4.93299	5.13361	5.03681	5.95709	4.68934	5.43145	3.80874
A0A3Q7F828	Glutaredoxin domain-containing protein					Solyc02g082200.3.1;	Solyc02g082200	cell redox homeostasis [GO:0045454]	GO:0005623; GO:0009055; GO:0015035; GO:0045454	1.27965	1.3814	1.77234	1.76355	1.59113	2.15065	2.42187	2.51117	2.1692	2.43069	1.86128	1.78852			0.0555386	0.157505												2.40854	1.74629	1.93121	2.71395	2.32058	2.51806	2.58409	2.19193	2.16538	2.2707	2.18028	2.20862
A0A3Q7J0B0	Glutaredoxin domain-containing protein					Solyc11g069860.2.1;	Solyc11g069860	cell redox homeostasis [GO:0045454]	GO:0005623; GO:0009055; GO:0015035; GO:0045454	-6.81703	-0.914663	-2.70827	-2.18258	-0.0141344	-1.17044	-0.735994	-1.35288	-2.2217	-3.41607	-3.17808	-0.552554			0.194971	0.352691												-0.497817	-0.73246	-0.800271	-2.18439	-0.486926	0.817399	-1.0075	-1.50058	-1.64263	-2.65859	-1.37297	-2.34123
A0A3Q7ISJ0	Glutaredoxin-like protein					Solyc11g012940.2.1;	Solyc11g012940	oxidation-reduction process [GO:0055114]	GO:0055114	2.81123	1.73207	3.78588	1.53097	1.9189	0.853354	2.03411	1.4116	1.8719	1.30106	2.41636	2.04226			0.257762	0.425881												0.356124	0.212072	0.856332	0.0401192	1.06567	0.526021	1.65576	0.931412	3.0393	1.52349	2.00484	1.23092
A0A3Q7JAZ2	Glutathione peroxidase			C1		Solyc12g056240.2.1;	Solyc12g056240	response to oxidative stress [GO:0006979]	GO:0004602; GO:0006979	5.51683	5.04632	6.06168	4.4977	3.75155	2.54694	3.81428	2.70097	3.73468	3.51031	4.3212	4.42717		+	0.00286366	0.0322615		C1		2.33391	0.0113527	-2.0772		1.64676	0.0305458	-1.28229		3.14125	3.19089	4.59475	3.78097	3.30209	3.53895	3.53322	3.58892	5.1752	4.33819	4.52275	4.72029
A0A3Q7HK83	Glutathione peroxidase					Solyc08g006720.3.1;	Solyc08g006720	response to oxidative stress [GO:0006979]	GO:0004602; GO:0006979	5.70677	4.52293	6.71388	4.46188	5.88499	4.87741	5.94378	5.43759	6.00837	5.26575	6.1388	5.27209			0.829015	0.886807												4.30636	3.74942	4.8392	4.29311	4.46707	4.47351	4.91731	4.52842	6.56776	4.82726	5.18553	4.64513
Q7XZS6	Glutathione peroxidase					0	0	response to oxidative stress [GO:0006979]	GO:0004601; GO:0004602; GO:0005634; GO:0005829; GO:0005886; GO:0006979	4.59876	3.88105	5.93096	4.08109	4.82891	3.35849	4.70586	3.81721	4.31607	4.19536	5.13707	4.51194			0.656939	0.767291												3.82561	3.5984	4.99834	3.67757	4.0583	4.13171	4.79238	4.40374	5.72177	4.53507	5.25449	4.29221
A0A3Q7I8A0	Glutathione reductase (GRase) (EC 1.8.1.7)					Solyc09g091840.3.1;	Solyc09g091840	cell redox homeostasis [GO:0045454]; glutathione metabolic process [GO:0006749]	GO:0004362; GO:0005623; GO:0006749; GO:0009055; GO:0045454; GO:0050660; GO:0050661	-1.90746	-3.6193	-3.92951	-3.67131	-3.41957	-1.24448	-3.8038	-2.703	-3.55429	-2.34278	-2.60045	-3.38104			0.750002	0.833336												-3.72345	-3.11979	-7.17247	-2.74089	-3.91264	-8.3409	-4.47947	-5.39647	-4.48028	-3.92544	-4.74113	-4.53428
A0A3Q7J0B1	Glutathione reductase (GRase) (EC 1.8.1.7)					Solyc09g065900.3.1;	Solyc09g065900	cell redox homeostasis [GO:0045454]; glutathione metabolic process [GO:0006749]	GO:0004362; GO:0005623; GO:0006749; GO:0009055; GO:0045454; GO:0050660; GO:0050661	-0.420492	-1.35864	-2.77965	-0.244699	-0.57182	0.620279	-0.808939	0.872025	0.663778	0.582916	-1.13929	-0.541778			0.201581	0.361465												0.547957	0.544697	-0.118457	0.560925	-0.47754	-1.31516	-0.310948	-1.16144	-1.6257	-0.694543	-1.02901	-0.288017
A0A3Q7HUQ3	Glyceraldehyde-3-phosphate dehydrogenase (EC 1.2.1.-)			C2		Solyc06g071920.3.1;	Solyc06g071920	glucose metabolic process [GO:0006006]	GO:0006006; GO:0016620; GO:0050661; GO:0051287	4.86342	4.78599	4.31737	4.72719	5.28358	5.58118	5.39562	5.57728	5.60303	5.1605	5.16056	4.84033		+	0.00417424	0.0371419		C2		2.54995	0.00995012	0.785922		1.37131	0.0457753	0.517612		3.91865	3.65267	4.24291	3.45538	3.37087	4.14388	3.70828	3.68201	3.16324	3.43679	3.58999	3.84157
A0A3Q7GB69	Glyceraldehyde-3-phosphate dehydrogenase (EC 1.2.1.-)				C5	Solyc04g082630.3.1;	Solyc04g082630	glucose metabolic process [GO:0006006]	GO:0006006; GO:0016620; GO:0050661; GO:0051287	3.54801	2.87479	2.46331	2.99963	3.67422	4.63699	3.41993	5.13501	4.83545	4.47343	3.93869	3.00849			0.0658213	0.175043												3.58275	3.82336	3.31445	3.74796	2.31505	2.39139	1.60637	2.12143	1.5746	2.55105	1.92684	3.02284
A0A3Q7JD76	Glyceraldehyde-3-phosphate dehydrogenase (EC 1.2.1.-)				C5	Solyc12g094640.2.1;	Solyc12g094640	glucose metabolic process [GO:0006006]	GO:0006006; GO:0016620; GO:0050661; GO:0051287	6.82571	5.98979	5.89467	6.37977	6.70271	7.74701	6.60874	7.78492	7.73746	7.1196	7.15616	6.17534			0.101402	0.235223												6.55835	6.70231	6.15679	6.40907	5.55392	5.62737	5.10118	5.65734	5.61086	5.4898	5.36968	5.7707
A0A3Q7FWE8	Glyceraldehyde-3-phosphate dehydrogenase (EC 1.2.1.-)				C5	Solyc04g009030.3.1;	Solyc04g009030	glucose metabolic process [GO:0006006]	GO:0006006; GO:0016620; GO:0050661; GO:0051287	6.76848	5.88013	5.381	6.08031	6.07101	7.51085	6.23237	7.49335	7.18958	6.83224	6.8275	6.07922			0.194921	0.352691												6.74008	7.01994	6.69462	6.55535	5.80486	6.21867	5.33161	6.0027	5.6287	5.7712	5.7979	6.21523
A0A3Q7FRA5	Glyceraldehyde-3-phosphate dehydrogenase (EC 1.2.1.-)					Solyc03g111010.3.1;	Solyc03g111010	glucose metabolic process [GO:0006006]	GO:0006006; GO:0016620; GO:0050661; GO:0051287	-0.212856	0.663511	0.2323	1.20875	1.05424	1.41964	0.960234	0.727145	0.526186	0.696095	1.02946	1.4857			0.230889	0.397546												-0.090661	-0.427692	0.812654	-0.506887	0.132045	0.236955	0.629315	0.693394	-0.0469027	-1.08043	-0.208315	0.335758
A0A3Q7GDG7	Glyceraldehyde-3-phosphate dehydrogenase (EC 1.2.1.-)					Solyc05g014470.3.1;	Solyc05g014470	glucose metabolic process [GO:0006006]	GO:0006006; GO:0016620; GO:0050661; GO:0051287	5.63468	5.66669	5.02604	5.82173	6.06119	6.836	6.06249	6.68413	6.65734	6.05104	6.07081	6.126			0.015712	0.0728925												5.96774	6.3277	5.70313	5.59883	5.34437	5.8785	5.33206	5.71532	4.96396	5.11439	5.06661	5.39248
A0A3Q7EXK0	Glyceraldehyde-3-phosphate dehydrogenase (EC 1.2.1.-)					Solyc02g020940.3.1;	Solyc02g020940	glucose metabolic process [GO:0006006]	GO:0006006; GO:0016620; GO:0050661; GO:0051287	2.68811	1.82263	1.54408	2.38469	2.17041	3.15039	2.17773	3.18465	3.18038	2.6793	2.67497	2.08124			0.26926	0.436505												2.92137	3.39833	2.81474	2.32852	2.02577	2.16917	1.44368	1.86797	1.17842	2.32124	2.01582	2.33583
A0A3Q7HR44	Glycerol-3-phosphate acyltransferase, chloroplastic (GPAT) (EC 2.3.1.15)				C4	Solyc08g076470.3.1;	Solyc08g076470	CDP-diacylglycerol biosynthetic process [GO:0016024]	GO:0004366; GO:0009570; GO:0016024; GO:0102420	1.21827	0.680502	2.99883	1.31145	1.19271	2.33767	1.57924	2.73257	2.5616	2.58849	2.11821	1.72404			0.447616	0.607239												2.44024	2.70287	2.47548	2.59295	1.98211	1.08877	0.335412	0.882713	2.25047	2.35907	2.0589	2.69814
A0A3Q7F1L3	Glycine cleavage system H protein				C4	Solyc02g068740.3.1;	Solyc02g068740	glycine decarboxylation via glycine cleavage system [GO:0019464]	GO:0005739; GO:0005960; GO:0019464	2.78717	2.43707	3.50235	2.47064	2.39965	-0.189707	1.53053	0.292497	1.33388	0.952578	2.6569	2.50399			0.054109	0.155345												0.332616	0.358658	1.52409	0.166943	0.220361	-0.561704	0.249192	-0.684744	2.04862	1.72475	1.67078	2.19491
A0A3Q7GUA2	Glycine cleavage system H protein					Solyc06g061070.3.1;	Solyc06g061070	glycine decarboxylation via glycine cleavage system [GO:0019464]	GO:0005739; GO:0005960; GO:0019464	9.90438	9.61101	10.967	9.03949	9.04696	7.76363	8.99117	8.3711	8.95581	8.60819	9.7944	8.74838			0.0506225	0.149817												7.76018	7.62169	9.23002	7.73919	8.14282	7.34831	7.62337	7.87525	10.1288	8.63657	9.70159	8.83732
A0A3Q7HKE8	Glycine cleavage system H protein					Solyc08g007040.3.1;	Solyc08g007040	glycine decarboxylation via glycine cleavage system [GO:0019464]	GO:0005739; GO:0005960; GO:0019464	8.27526	7.90887	9.09933	7.21244	7.2366	5.76607	7.3563	6.46803	7.40815	6.86013	7.86339	7.26016			0.0437438	0.136924												5.69306	5.69463	6.94974	5.80615	5.83566	5.53486	5.97623	5.77225	8.34062	6.21164	7.05577	6.86529
A0A3Q7HQA3	Glycine cleavage system P protein (EC 1.4.4.2)		glycine dehydrogenase decarboxylating		C5	Solyc08g065220.3.1;	Solyc08g065220	glycine catabolic process [GO:0006546]	GO:0004375; GO:0005739; GO:0006546	4.99033	4.50485	4.15474	5.4423	5.62711	6.91443	5.49227	6.7258	6.37931	5.8516	5.79826	5.08213			0.0263433	0.101219												5.16987	5.15515	4.47742	5.62492	3.06272	0.935603	1.47092	0.741165	1.96892	3.74555	2.41597	4.94105
L7Q568	Glycine rich RNA binding protein 1a	GRP1	RRM, glycine rich, homologous to A. thaliana Grp7			0	0	0	GO:0003723	6.12562	5.84798	7.44801	5.79747	4.78787	3.52696	5.03655	4.25532	4.07801	4.29977	5.3379	5.73473			0.0146149	0.0700568												4.5489	4.70423	5.23413	4.55999	5.33451	5.47463	5.64959	5.53606	6.23343	5.28459	5.67931	5.1842
Q02022	Glycine-rich protein					0	0	0	0	2.75775	0.44743	2.13696	-1.34237	0.336551	-0.637037	-0.372562	-1.0475	1.37484	-1.5427	3.93113	-2.07076			0.6003	0.730871												-6.09296	-6.99984	-4.43185	-8.09555	-7.82538	-3.97478	-3.03275	-4.43288	-6.3203	-5.76422	-5.7783	-6.3921
K4B3H9	Glycine-rich RNA-binding protein	RBP1	Homologous to A. thaliana GRP7.			0	0	mRNA processing [GO:0006397]	GO:0003723; GO:0003729; GO:0005634; GO:0006397; GO:1990904	8.66841	7.88783	9.655	7.7002	7.83571	6.6034	7.83055	6.91014	7.71906	7.51749	8.37848	7.99838			0.0917893	0.222192												7.13417	7.07258	6.96229	6.89425	7.40175	8.05642	8.09984	8.0738	8.61389	7.5452	8.15426	7.56262
A0A3Q7H377	Glyco_18 domain-containing protein			C1		Solyc07g005100.3.1;	Solyc07g005100	carbohydrate metabolic process [GO:0005975]	GO:0005975; GO:0008061	2.55227	2.75305	3.49172	1.39199	0.214656	0.0918884	0.359297	-0.418939	0.0439129	0.450508	-0.405524	0.853293		+	0.000499639	0.0156925		C1		2.18911	0.0127217	-2.48553		2.20338	0.0213164	-2.31171		1.43894	2.0811	2.58962	0.98892	1.15375	3.1524	3.1587	3.66826	0.362739	0.80866	0.716114	1.11924
A0A3Q7GMW3	Glyco_hydro_18 domain-containing protein				C3	Solyc05g050130.3.1;	Solyc05g050130	carbohydrate metabolic process [GO:0005975]	GO:0004553; GO:0005975	-6.39002	-2.2783	-2.33194	-0.844013	-0.983342	-0.40003	-0.48394	-1.51089	-1.9202	-1.83658	-2.06851	-0.203633			0.179632	0.335397												-1.01826	-0.249868	-1.70614	-1.15833	1.42744	1.87014	1.98913	2.6728	0.911897	0.908553	1.82204	-1.4454
A0A3Q7I958	Glyco_hydro_19_cat domain-containing protein					Solyc09g098540.3.1;	Solyc09g098540	carbohydrate metabolic process [GO:0005975]; cell wall macromolecule catabolic process [GO:0016998]; chitin catabolic process [GO:0006032]	GO:0004568; GO:0005975; GO:0006032; GO:0016998	0.0885334	-0.700239	1.44678	-1.20325	0.307363	-0.56863	0.788027	0.0145597	-0.374138	0.0851727	1.14852	0.839606			0.696749	0.792638												1.31872	1.32272	0.505826	0.705357	1.74546	2.86162	2.13314	1.74327	3.50863	2.04282	2.4459	0.886103
E5L3R8	Glycoalkaloid metabolism 1	GAME1				0	0	0	GO:0016758	0.989202	0.0442429	0.302881	0.71603	-0.211576	-0.0112019	-0.042429	-0.15545	-0.794056	-0.00198174	-1.69881	-0.0379457			0.03827	0.124502												1.11442	0.610113	0.318437	1.57831	0.530253	-0.470767	-0.32587	0.179787	-0.963439	-0.368684	-0.31131	-0.0562935
Q43775	Glycolate oxidase (EC 1.1.3.15) (Fragment)					0	0	0	GO:0010181; GO:0052852; GO:0052853; GO:0052854	4.21483	3.67221	3.31059	3.29908	3.18737	3.69809	2.91951	3.85533	3.74356	3.62602	3.81935	2.75876			0.807205	0.873627												2.74888	2.17376	3.13735	2.95619	2.98712	3.14022	2.4695	2.46093	2.46516	2.47641	3.08852	2.92738
A0A3Q7J3U1	Glycosyltransferase (EC 2.4.1.-)					Solyc12g009930.2.1;	Solyc12g009930	0	GO:0016758	1.22681	-0.43898	-0.276796	0.746336	-0.683148	-0.189339	-0.134769	0.0555506	-2.26553	-0.976566	-1.89513	-0.164195			0.0330381	0.113968												-0.307544	-1.26571	0.0706758	0.277092	-1.05205	-1.46192	-2.6759	-1.1496	-1.62597	-1.63491	-1.87648	-0.333239
A0A3Q7IMM2	Glycosyltransferase (EC 2.4.1.-)					Solyc10g083440.1.1;	Solyc10g083440	0	GO:0016758	-7.953	-4.97059	-3.57125	-4.68585	-5.42049	-4.07451	-4.34091	-6.50776	-4.5488	-2.93876	-5.31769	-5.61335			0.788812	0.860347												-3.25606	-3.68298	-2.99413	-2.87859	-2.54846	-4.75237	-3.39636	-3.22419	-4.49216	-3.56267	-4.73482	-4.4675
A0A3Q7H9X4	Glycosyltransferase (EC 2.4.1.-)					Solyc07g043500.1.1;	Solyc07g043500	0	GO:0016758	-1.85055	-2.72391	-2.71509	-2.7671	-4.2073	-2.75735	-3.44307	-3.19192	-3.9744	-2.86398	-5.50189	-3.35936			0.0866703	0.213281												-2.05494	-2.91014	-3.53643	-0.920677	-2.89754	-3.75152	-4.40208	-3.47659	-4.3106	-3.35458	-4.54942	-3.18651
A0A3Q7I495	Glycosyltransferase (EC 2.4.1.-)					Solyc09g059170.2.1;	Solyc09g059170	0	GO:0016758	-2.30482	-9.6604	-5.78717	-6.4375	-5.6464	-4.96953	-6.48587	-3.86755	-7.64118	-7.89916	-6.38587	-3.79722			0.7347	0.821805												-4.90883	-3.01676	-3.82698	-2.19356	-4.26252	-2.77128	-6.85659	-8.13576	-6.74182	-4.84704	-6.43783	-4.69745
Q645M9	Glyoxisomal malate dehydrogenase	gMDH			C5	Solyc01g106480.3.1;	Solyc01g106480	carbohydrate metabolic process [GO:0005975]; carboxylic acid metabolic process [GO:0019752]; tricarboxylic acid cycle [GO:0006099]	GO:0005975; GO:0006099; GO:0019752; GO:0030060	5.04078	3.97933	3.83964	3.798	4.12049	5.38573	3.91419	5.47039	5.65466	4.52038	4.86029	3.33579			0.608121	0.735859												3.9275	4.1427	4.2608	4.31429	3.73652	3.30962	3.04492	2.83878	3.95321	3.79434	3.77237	3.38379
A0A3Q7HTT9	GP-PDE domain-containing protein				C1	Solyc06g069470.3.1;	Solyc06g069470	lipid metabolic process [GO:0006629]	GO:0006629; GO:0008081	-6.43177	-3.01671	-2.23908	-1.35697	-0.749761	-1.42475	-0.114822	-0.842679	-0.838875	-0.636747	-0.312358	-1.25067			0.0416724	0.132617												-1.29327	-2.35233	-1.27014	-2.48663	-1.03855	0.469958	0.0709963	0.110424	-2.40274	-1.43867	-1.23097	-1.43676
A0A3Q7H727	GRAM domain-containing protein					Solyc07g021540.3.1;	Solyc07g021540	0	0	0.262892	-1.07723	1.56744	-0.515957	-0.132964	-1.46921	-0.0292606	-1.41487	-0.481783	-1.0809	-0.207368	-1.26287			0.336557	0.502296												-0.736411	0.0133038	-0.577121	0.143711	-0.784572	-1.16931	0.544341	-1.31129	-0.0751734	-0.0476122	0.345751	0.635771
A0A3Q7FXK5	GRAM domain-containing protein					Solyc04g014250.3.1;	Solyc04g014250	regulation of transcription by RNA polymerase II [GO:0006357]	GO:0003712; GO:0006357; GO:0016592	-3.14473	-5.9428	-4.73807	-6.22117	-4.47741	-4.22913	-4.6798	-4.4164	-4.11098	-4.14282	-4.32905	-3.45844			0.293109	0.461711												-4.50005	-4.29877	-4.50462	-4.05511	-5.42568	-5.77066	-4.31462	-4.35858	-4.1307	-4.62111	-6.20994	-5.9827
A0A3Q7IKY6	GrpE protein homolog					Solyc10g081240.2.1;	Solyc10g081240	protein folding [GO:0006457]	GO:0000774; GO:0005759; GO:0006457; GO:0042803; GO:0051087	2.16079	1.84809	-0.156954	2.00982	1.50858	3.82276	1.04767	2.47874	0.350761	3.68048	-0.783217	2.80597			0.747699	0.832856												4.40368	4.41324	3.47083	4.17332	4.51796	5.4757	5.29504	5.20895	2.09235	4.01788	3.52668	3.64027
A0A3Q7GD70	GSDH domain-containing protein					Solyc05g006707.1.1;	Solyc05g006707	0	GO:0003824	-1.56168	-2.40403	-0.793909	-2.61964	-2.0233	-2.76959	-1.01056	-1.92743	-1.52556	-1.91058	-0.602447	-1.62748			0.57221	0.708956												-2.06089	-1.86633	-1.10146	-2.88999	-1.12874	0.000191689	-0.242972	0.607248	0.304177	-1.6811	0.0752087	-1.6253
P38547	GTP-binding nuclear protein Ran2 (Ras-related nuclear protein 2)	RAN2				0	0	protein import into nucleus [GO:0006606]	GO:0003924; GO:0005525; GO:0005634; GO:0005737; GO:0006606	3.57852	3.80961	2.99928	3.54447	3.68256	4.10351	3.43163	3.8502	3.91269	3.39046	3.01694	3.23633			0.306176	0.473085												4.10998	4.48669	3.34491	3.88316	3.64725	3.42602	3.43165	3.73681	3.52942	3.28462	3.10869	3.21281
K4B0H5	Guanine deaminase			C2		0	0	purine nucleoside catabolic process [GO:0006152]	GO:0006152; GO:0008270; GO:0047974	-1.10145	-1.36119	-0.91781	-0.0196896	1.71941	1.4373	1.4016	1.45253	2.5384	2.03922	2.97913	0.693036		+	0.000382341	0.0144241		C2		2.55171	0.00995012	2.35275		2.3763	0.0195273	2.91248		0.670825	0.978184	0.846961	0.834906	-0.827374	1.45796	-0.31718	1.30169	0.258031	0.425702	0.254181	1.21018
A0A3Q7J5Z9	Guanosine nucleotide diphosphate dissociation inhibitor					Solyc12g017570.2.1;	Solyc12g017570	protein transport [GO:0015031]; small GTPase mediated signal transduction [GO:0007264]	GO:0005093; GO:0007264; GO:0015031	0.223124	0.442482	-1.26063	0.215059	-0.0432367	0.655464	-0.112623	0.163449	-0.585827	0.119806	-0.771573	-0.445882			0.352338	0.519173												-0.41006	-0.272968	-0.897996	0.920509	-0.230184	-1.03271	-1.08649	-1.04529	-1.70543	-1.12118	-1.21981	-1.04073
A0A3Q7H247	GUN4 domain-containing protein					Solyc06g073290.1.1;	Solyc06g073290	0	0	-2.38821	0.383007	1.28386	0.169809	-2.58926	-3.48853	-5.2313	-4.22018	-5.15081	-0.463999	0.348741	-7.30913			0.118774	0.258191												-1.52012	-1.39304	0.853461	-1.73355	-2.2048	-1.40682	-4.10674	0.879997	-4.04003	-3.3141	1.55343	-2.53526
A0A3Q7FFV1	GYF domain-containing protein					Solyc03g033630.3.1;	Solyc03g033630	0	GO:0008236; GO:0046872	-3.29765	-5.98541	-5.43865	-5.41476	-4.51441	-3.89713	-4.34106	-7.58559	-4.87888	-4.25458	-4.92419	-5.40275			0.965358	0.976328												-5.04665	-4.13227	-2.80348	-4.43101	-4.82753	-2.48192	-4.01148	-4.07643	-3.71976	-4.55734	-4.07191	-5.27639
A0A3Q7I852	H15 domain-containing protein					Solyc09g083380.3.1;	Solyc09g083380	nucleosome assembly [GO:0006334]	GO:0000786; GO:0003677; GO:0005634; GO:0006334	-1.26956	-1.51836	-2.36543	-2.53952	-3.81307	-2.59078	-3.40924	-5.01952	-6.02526	-7.91203	-1.53547	-3.99058			0.102759	0.237137												-8.87614	-3.81601	-3.41586	-4.14756	-1.53684	-1.73288	-2.02101	-2.35701	-2.27573	-4.57238	-4.24561	-5.57616
K4D5S3	H15 domain-containing protein					Solyc11g011160.1.1;	Solyc11g011160	chromosome condensation [GO:0030261]; negative regulation of chromatin silencing [GO:0031936]; negative regulation of DNA recombination [GO:0045910]; nucleosome assembly [GO:0006334]; nucleosome positioning [GO:0016584]; regulation of transcription, DNA-templated [GO:0006355]	GO:0000786; GO:0003690; GO:0005634; GO:0005730; GO:0006334; GO:0006355; GO:0016584; GO:0030261; GO:0031492; GO:0031936; GO:0045910	-6.15144	-1.30824	-5.44292	-7.3872	-4.51115	-3.57872	-5.88623	-6.07231	-4.20251	-6.51798	-5.85936	-4.16267			0.990508	0.993859												-0.49042	-0.00200844	-6.38293	-4.51375	-2.21576	-1.74136	-2.39665	-0.382259	-1.44328	-2.43694	-7.45343	-2.34254
A0A3Q7FUU1	H15 domain-containing protein					Solyc03g119130.3.1;	Solyc03g119130	nucleosome assembly [GO:0006334]	GO:0000786; GO:0003677; GO:0005634; GO:0006334	-0.296289	0.725086	-0.349524	0.861614	-0.827947	2.03895	-1.45222	1.02082	-2.44605	2.38155	-1.53918	0.50434			0.88362	0.921228												2.8384	3.18042	1.25787	2.0712	1.1424	1.92572	1.5164	2.15072	1.43332	0.555991	-0.110142	0.808632
A0A3Q7GNX5	H15 domain-containing protein					Solyc04g007890.3.1;	Solyc04g007890	nucleosome assembly [GO:0006334]; regulation of transcription, DNA-templated [GO:0006355]	GO:0000786; GO:0003677; GO:0005634; GO:0006334; GO:0006355	-2.40794	-0.222075	-3.8231	-1.37867	-4.9928	-1.54107	-4.11469	-4.20726	-4.32281	-1.80634	-5.53869	-4.80112			0.167825	0.320296												1.51733	1.97463	-1.79432	0.240274	-0.872209	2.5893	0.629416	2.38792	-2.16365	-1.80476	-3.37165	-3.3718
A0A494G9G6	HABP4_PAI-RBP1 domain-containing protein					Solyc00g047700.3.1;	Solyc00g047700	0	GO:0003723	-3.05448	-1.47257	-2.65757	-2.95402	-5.49736	-2.41471	-2.95745	-3.75917	-7.63134	-4.53927	-3.55401	-4.21714			0.0884461	0.216851												-3.43306	-1.23595	-2.68137	-2.84691	-3.73936	-3.99641	-4.99948	-3.29916	-5.28676	-2.37056	-1.9978	-3.05998
A0A3Q7EJL3	HABP4_PAI-RBP1 domain-containing protein					Solyc01g090190.3.1;	Solyc01g090190	0	GO:0003723	1.71438	1.66098	1.91024	0.996498	0.601724	1.92968	0.277119	-0.44814	-0.0142727	0.257225	1.10031	1.02192			0.125413	0.266603												0.756455	3.12134	1.77284	1.84593	0.891284	1.44819	1.1447	2.13836	2.43787	0.8255	0.928944	0.773495
A0A3Q7HKI8	HABP4_PAI-RBP1 domain-containing protein					Solyc08g007220.3.1;	Solyc08g007220	0	GO:0003723	1.37094	1.43451	0.312599	0.434156	-1.2723	1.44088	-0.398394	-3.3171	-6.42356	-0.80418	-0.537683	-0.380673			0.187463	0.345209												0.040309	2.68835	0.978808	0.692129	-0.101708	1.21976	0.93258	2.40659	2.10894	-0.0255327	-1.7428	-0.995586
Q5QJB4	Harpin binding protein 1	HrBP1	Arabidopsis PAP1 involved in chloroplast stress-related jasmonate biosynthesis (https://www.ebi.ac.uk/interpro/entry/InterPro/IPR039633/)	C2		Solyc09g090330.3.1;	Solyc09g090330	0	0	2.20179	1.37053	1.40685	2.67719	3.62772	3.47613	3.204	3.72437	3.93283	2.97218	3.10937	2.5007		+	0.0048046	0.039716		C2		1.96753	0.0159118	1.59397		1.49538	0.0373485	1.21468		3.10068	2.97728	2.39412	2.73995	2.40786	3.16942	2.88456	3.01864	1.38102	1.99256	2.4002	2.09582
A0A3Q7FGG9	HATPase_c domain-containing protein					Solyc03g007890.3.1;	Solyc03g007890	protein folding [GO:0006457]	GO:0005524; GO:0006457; GO:0051082	-2.02514	-6.8564	-3.90022	-3.21797	-3.74545	-5.93577	-6.85511	-3.20927	-5.85712	-7.49526	-5.53363	-6.07096			0.205486	0.365873												-5.37122	-4.26243	-4.17397	-3.99185	-4.13343	-4.64372	-3.05735	-4.24084	-2.60254	-6.29684	-4.73619	-3.63291
A0A3Q7GBI5	HATPase_c domain-containing protein					Solyc04g081570.3.1;	Solyc04g081570	protein folding [GO:0006457]	GO:0005524; GO:0006457; GO:0051082	0.84956	1.02145	-1.44201	0.548306	-0.670922	0.831945	-0.466726	-0.68385	-2.05508	0.076786	-1.05475	0.366719			0.473029	0.624477												0.348416	0.259417	-0.376403	0.565447	0.68444	0.676484	0.332976	0.149092	-1.01014	0.19481	-0.368061	0.061533
A0A3Q7GEZ1	HD domain-containing protein					Solyc05g010150.3.1;	Solyc05g010150	0	GO:0002953	-4.71428	-4.76165	-4.91189	-3.26936	-3.34718	-1.51179	-3.41234	-2.49093	-2.67751	-4.12457	-7.9986	-3.75466			0.189574	0.346796												-2.14191	-2.08996	-2.99212	-5.53772	-2.52013	-5.12837	-4.61876	-4.92043	-7.26652	-3.44395	-2.50475	-3.63441
Q4LDR0	Heat shock protein	Lehsp100/ClpB				0	0	protein metabolic process [GO:0019538]; protein refolding [GO:0042026]; response to heat [GO:0009408]	GO:0005524; GO:0005737; GO:0009408; GO:0019538; GO:0042026	-2.9342	-2.09431	-3.7342	-2.89689	-3.04204	-1.63696	-3.40587	-1.84376	-2.72953	-2.23693	-1.95079	-2.60561			0.511792	0.656648												-1.78014	-1.50049	-2.99593	-2.49693	-3.00743	-4.24929	-4.71534	-3.96836	-5.35667	-2.79698	-5.20932	-2.51999
A8W7B5	Heat shock protein 70	HSP70				0	0	protein folding [GO:0006457]	GO:0005524; GO:0006457; GO:0051082	-1.739	-4.61215	-4.01758	-3.75765	-3.20268	-3.40027	-1.78741	-2.31848	-1.98665	-3.01092	-3.38095	-2.59906			0.377015	0.543644												-3.99847	-3.69988	-3.80045	-5.86513	-3.78924	-4.65216	-2.80538	-3.28643	-3.02221	-5.872	-5.34918	-4.37119
Q94FW7	Heme oxygenase 1	HO1				Solyc12g009470.2.1;	Solyc12g009470	heme oxidation [GO:0006788]	GO:0004392; GO:0006788	-0.614985	-3.80709	-2.4099	-3.18293	-1.68521	-0.131256	-1.33569	-0.251639	-0.0527	-0.302896	-0.742591	-2.00602			0.0750242	0.191932												-0.367164	-0.269646	-0.784657	0.367582	-0.83734	-0.105947	-2.44371	-0.564672	-0.0853682	-0.389522	-0.00580406	-1.39966
A0A3Q7GHU0	Histone deacetylase complex subunit SAP18					Solyc05g047690.3.1;	Solyc05g047690	0	0	-2.79251	-3.43291	-5.61063	-3.11621	-0.938016	-2.31455	-0.730082	-2.7507	-2.52698	-2.80198	-0.537553	-2.75595			0.0689823	0.180749												-2.84445	-2.06189	-2.98082	-2.65566	-2.83008	-1.97356	-3.16524	-2.36053	-1.73645	-3.11547	-2.77876	-3.5512
P37218	Histone H1			C1		Solyc09g066100.3.1;	Solyc09g066100	chromosome condensation [GO:0030261]; negative regulation of chromatin silencing [GO:0031936]; negative regulation of DNA recombination [GO:0045910]; nucleosome assembly [GO:0006334]; nucleosome positioning [GO:0016584]; regulation of transcription, DNA-templated [GO:0006355]	GO:0000786; GO:0003690; GO:0005634; GO:0006334; GO:0006355; GO:0016584; GO:0030261; GO:0031492; GO:0031936; GO:0045910	0.807753	0.805965	0.540609	0.0208054	-1.45112	-1.40113	-1.29433	-1.66069	-1.13064	-1.63167	-1.94801	-0.912347		+	3.09433e-05	0.00735736		C1		3.24376	0.0072518	-1.9956		3.11037	0.0154448	-1.94945		-1.41649	-0.116482	-0.972201	-0.256824	0.0259466	1.13852	0.0872679	0.766758	-1.06678	-0.856601	-2.4283	-1.09532
A0A3Q7J176	Histone H2A		Homologous to Arabidopsis H2A.W.12, AT5G02560, 86.57% identity, E-value=1e-75, 95% sequence coverage		C1	Solyc11g073250.2.1;	Solyc11g073250	0	GO:0000786; GO:0003677; GO:0005634; GO:0046982	2.73309	1.57478	1.02935	1.77382	-0.347203	0.571991	-1.3566	0.517198	-0.694359	0.859421	-0.67751	0.298154			0.0124544	0.0655882												1.43053	1.50107	1.57972	1.36422	2.63794	2.77483	2.44108	2.62171	0.850417	0.842601	0.701773	0.274797
A0A3Q7I643	Histone H2A					Solyc09g065755.1.1;	Solyc09g065755	0	GO:0000786; GO:0003677; GO:0005634; GO:0046982	3.47719	2.73594	-1.83067	2.60643	1.07133	1.92007	0.66964	1.13646	0.255136	1.29786	1.99533	1.44428			0.849435	0.89857												2.74343	2.80898	2.21078	2.74917	3.2619	4.01246	3.19061	3.40924	2.95919	2.72276	2.69782	3.61087
A0A3Q7J265	Histone H2A					Solyc12g005270.2.1;	Solyc12g005270	0	GO:0000786; GO:0003677; GO:0005634; GO:0046982	2.32039	1.88024	1.7248	1.22221	1.18038	1.00871	0.432261	0.495078	-0.376701	1.0809	0.91274	0.282979			0.0134757	0.0678138												1.77154	2.88425	1.99403	2.43413	2.54636	3.0756	2.23421	1.99409	1.7482	1.46951	2.23539	0.650419
P25469	Histone H2A.1 (LeH2A-1)		Associated with gene silencing, homologous to Arabidopsis H2A.W.7, AT5G27670, 82% identity, 97% coverage, E-value=4e-79		C1	Solyc01g099410.3.1;	Solyc01g099410	chromatin organization [GO:0006325]	GO:0000786; GO:0000790; GO:0003677; GO:0006325; GO:0046982	3.99419	3.00459	2.40412	2.44059	1.70736	1.99442	0.52495	1.26934	0.523211	1.827	0.957782	1.77214			0.0104761	0.059873												2.97705	3.2441	2.6788	2.7572	3.67511	3.96034	4.41159	3.69565	2.49828	2.1914	2.67536	1.8116
O65821	Histone H2B.1 (LeH2B-1)	H2B-1				0	0	nucleosome assembly [GO:0006334]	GO:0000786; GO:0003677; GO:0005634; GO:0006334; GO:0046982	2.66212	2.44592	0.41188	1.8228	0.953912	1.08029	0.346636	0.524142	0.0395927	0.909819	0.90796	0.372235			0.0477608	0.144418												1.86074	2.42693	1.11087	2.59437	3.138	3.23875	2.52886	2.33364	1.49655	2.01723	1.62638	0.929644
O65819	Histone H2B.3 (LeH2B-3) (Fragment)	H2B-3				0	0	nucleosome assembly [GO:0006334]	GO:0000786; GO:0003677; GO:0005634; GO:0006334; GO:0046982	5.44039	4.97056	3.60042	4.42373	4.1569	3.64242	3.39204	3.29718	3.03576	3.0919	3.65105	3.3137			0.0160666	0.0738773												4.48619	5.08474	3.44538	4.5581	5.57583	5.65815	5.64404	4.72677	4.65686	4.73292	4.52829	4.09623
Q6LB28	Histone H3					Solyc04g074580.1.1;Solyc04g081150.3.1;Solyc05g051515.1.1;	Solyc04g074580	0	GO:0000786; GO:0003677; GO:0005634; GO:0046982	2.92253	2.56322	-0.788996	2.32738	-0.937125	0.979877	-1.91036	0.347274	-0.24626	0.994549	-0.757703	-0.716613			0.0911342	0.22084												0.653224	0.248064	-0.597445	2.20152	0.381255	0.953195	1.35126	0.792334	-0.890838	-0.685269	-2.26067	-0.279432
A0A3Q7I1X1	HIT domain-containing protein				C3	Solyc09g018630.3.1;	Solyc09g018630	0	GO:0003824	-3.31477	-2.73665	-6.45113	-1.75852	-1.0512	-1.37777	-0.541143	-1.696	-1.37972	-0.984013	-2.3601	-1.20711			0.0485686	0.145353												-1.02785	-1.11201	-2.01099	-0.900311	0.036931	0.609494	0.478532	-0.0184383	0.432141	-0.20007	-0.444525	-0.962515
A0A3Q7IL99	HIT domain-containing protein					Solyc10g081310.2.1;	Solyc10g081310	0	GO:0003824	5.82145	5.39636	6.09767	4.78206	4.35432	2.66827	4.51482	2.86573	4.04337	3.55302	3.94658	4.50831			0.00796928	0.051183												2.85742	3.12654	4.51628	2.84354	3.63761	3.69292	4.01174	4.0738	5.84775	4.32076	4.87641	3.94843
A0A3Q7F0Z5	HIT domain-containing protein					Solyc02g068700.3.1;	Solyc02g068700	0	GO:0003824	4.75246	4.373	5.79615	3.92588	3.97009	2.86761	4.10755	3.17415	3.90693	3.89338	4.57157	3.61258			0.0691848	0.180891												3.07203	2.80726	3.76381	2.86489	3.50575	3.60425	3.42042	3.66717	4.98574	3.0593	4.1172	3.71611
A0A3Q7FW49	HMA domain-containing protein			C2	C1	Solyc02g087150.3.1;	Solyc02g087150	metal ion transport [GO:0030001]	GO:0030001; GO:0046872	3.9957	3.50272	4.652	4.55929	4.8924	4.96046	5.03806	5.26636	5.52414	5.33729	5.46674	4.98469		+	0.00324468	0.0338926		C2		1.36409	0.0451182	0.861891		1.79892	0.0262174	1.15079		5.04453	4.76034	5.7008	4.85343	5.63933	6.69274	6.56143	6.82395	5.34758	5.19166	5.5141	5.11016
A0A3Q7IQV1	HMA domain-containing protein					Solyc11g007200.2.1;	Solyc11g007200	metal ion transport [GO:0030001]	GO:0030001; GO:0046872	8.26457	7.66192	9.16357	6.79278	7.23473	6.18192	7.44653	6.34314	7.48898	7.31591	7.95865	7.38503			0.111226	0.248513												4.72571	5.10853	7.29046	5.87738	5.01087	5.29854	5.32016	6.15304	7.39707	6.45431	6.13108	7.02819
A0A3Q7ER36	HMA domain-containing protein					Solyc01g105165.1.1;	Solyc01g105165	metal ion transport [GO:0030001]	GO:0030001; GO:0046872	0.414997	2.50722	3.89867	1.57903	0.777371	-0.575636	0.580135	0.435302	-0.67701	1.13323	0.614638	1.39991			0.0860772	0.21244												-0.361943	-0.876028	1.37918	-0.0381966	-0.262748	-1.58	-4.27771	-4.00828	1.67137	0.144641	-7.36018	1.33685
A0A3Q7F661	HMG box domain-containing protein					Solyc02g082700.3.1;	Solyc02g082700	0	GO:0003677; GO:0005634	-1.12896	-2.40963	-3.99482	-1.50534	-4.16037	-2.13501	-6.04146	-4.38085	-2.9236	-2.644	-2.93593	-3.06472			0.11906	0.258448												-1.37986	-1.05871	-1.92671	-1.26879	-0.6272	-0.775924	-2.63672	-1.58209	-4.27829	-0.738519	-4.61615	-2.88062
A0A097PKA6	Homoserine kinase (Fragment)					0	0	threonine metabolic process [GO:0006566]	GO:0004413; GO:0005524; GO:0006566	-3.11679	-4.09579	-2.97007	-2.27835	-2.04244	-1.61585	-2.50361	-0.984992	-0.924599	-3.95552	-2.73162	-2.28317			0.180653	0.336362												-2.4803	-1.45176	-4.19498	-1.20227	-2.27636	-4.58604	-4.28926	-4.43032	-4.79244	-3.57482	-4.15066	-2.47029
G8Z248	Hop-interacting protein THI007					0	0	0	GO:0005737; GO:0005874; GO:0005886	-5.35191	-3.7924	-7.04818	-6.01958	-4.89773	-3.34576	-6.68248	-5.30345	-5.83039	-4.08381	-3.83508	-6.53535			0.842956	0.894196												-4.3491	-4.33408	-6.60393	-2.08646	-3.01782	-6.16408	-4.24112	-3.76678	-4.40563	-4.15284	-4.21641	-5.42456
G8Z254	Hop-interacting protein THI016				C5	0	0	microtubule cytoskeleton organization [GO:0000226]	GO:0000226; GO:0008017	-3.3103	-1.55363	-4.90662	-2.09925	-6.30651	-1.32299	-6.10809	-1.84461	-6.48279	-2.06234	-5.05217	-6.98285			0.404224	0.567146												-1.18569	-0.416319	-1.47767	-0.546124	-2.80261	-6.75789	-6.26221	-6.51553	-2.50616	-2.56425	-4.92556	-1.19838
G8Z261	Hop-interacting protein THI032					Solyc12g099930.2.1;	Solyc12g099930	glycine biosynthetic process, by transamination of glyoxylate [GO:0019265]	GO:0004760; GO:0005777; GO:0008453; GO:0019265	5.50629	4.81685	3.80177	4.23664	3.56736	4.44544	3.31772	4.55132	4.81941	4.18384	4.07899	3.66748			0.39664	0.560098												3.44281	2.59745	3.97388	3.93605	3.49154	2.45263	3.06048	2.79247	4.31504	3.29117	3.57666	2.99819
G8Z272	Hop-interacting protein THI045					Solyc12g089100.2.1;	Solyc12g089100	regulation of ion transmembrane transport [GO:0034765]	GO:0022843; GO:0034765	-2.68936	-3.44379	-7.34362	-5.02827	-1.51314	-1.26133	-2.51852	-2.09326	-1.01471	-1.54728	-1.52179	-1.72461			0.0111237	0.0616186												-1.02704	-1.16376	-1.80526	-0.761827	-1.08748	-2.01881	-2.29618	-2.15161	-4.24959	-1.45523	-1.81166	-2.00424
G8Z274	Hop-interacting protein THI101			C1		0	0	0	0	5.97787	6.8711	7.47587	5.10743	3.60812	2.738	4.61237	2.50141	3.70582	4.05032	4.10871	4.78557		+	0.00214488	0.0288854		C1		2.25924	0.0123037	-2.99309		1.7706	0.0264736	-2.19546		2.1466	2.05111	4.1552	2.02006	3.38796	4.16929	4.69928	4.57509	5.87685	4.1884	4.89166	3.30602
G8Z278	Hop-interacting protein THI111				C4	Solyc10g005890.3.1;	Solyc10g005890	response to cadmium ion [GO:0046686]	GO:0004190; GO:0005634; GO:0005829; GO:0031593; GO:0046686	-0.463184	-0.283026	1.36025	0.537148	0.59493	0.0240326	0.43984	0.354596	0.37896	0.165287	0.742099	0.815185			0.813002	0.876275												0.295026	0.253654	0.357932	0.251205	-0.761744	-0.712873	-0.179572	-0.578686	0.889905	0.938794	0.636999	0.400908
G8Z279	Hop-interacting protein THI113					0	0	defense response to bacterium [GO:0042742]; stomatal closure [GO:0090332]	GO:0005634; GO:0005737; GO:0030246; GO:0042742; GO:0090332	6.77014	6.79497	7.67016	6.28134	5.80015	4.36694	5.99784	4.55469	5.36252	5.14834	6.5902	5.95289			0.0207501	0.0873861												4.71514	4.51182	6.14239	4.84571	5.25774	4.78393	4.96883	4.78786	7.07023	6.18359	6.78348	5.75811
G8Z288	Hop-interacting protein THI141					Solyc12g062860.2.1;	Solyc12g062860	0	GO:0016208	-2.99372	-2.95549	-7.86546	-3.40462	-2.28992	-0.583992	-1.63543	-1.46612	-1.42711	-6.03784	-5.03447	-2.48158			0.140518	0.287247												-1.5312	-1.28893	-2.27438	-0.902864	-1.82755	-1.69685	-2.67625	-0.693914	-6.47426	-3.14945	-1.28707	-2.62509
A0A3Q7EWB6	HP domain-containing protein					Solyc02g021420.3.1;	Solyc02g021420	cytoskeleton organization [GO:0007010]	GO:0007010; GO:0051015	-3.23096	-3.08808	-4.45411	-3.60018	-4.40844	-3.76836	-4.31019	-3.5812	-3.01702	-4.12095	-5.10766	-4.39438			0.476467	0.62823												-4.99917	-4.69387	-3.20706	-3.96736	-4.69352	-3.61724	-4.66427	-5.02625	-0.702092	-3.29376	-3.5398	-3.64771
A0A3Q7GSF7	HP domain-containing protein					Solyc04g015830.3.1;	Solyc04g015830	cytoskeleton organization [GO:0007010]	GO:0007010; GO:0051015	-1.63147	-1.76526	-3.15892	-1.97038	-1.52848	-0.593582	-2.02802	-1.34389	-2.31695	-2.14421	-1.58336	-1.73274			0.198155	0.357242												-2.01918	-1.82307	-2.56957	-1.42344	-2.46566	-2.5972	-2.40594	-3.203	-0.763885	-3.16189	-3.08652	-2.60293
A0A3Q7HLB9	HpcH_HpaI domain-containing protein					Solyc08g008530.1.1;	Solyc08g008530	0	GO:0003824	-0.166973	-1.06104	0.698952	-0.52108	0.219415	0.671131	0.317125	0.770265	0.647839	0.257383	0.446748	0.101266			0.105581	0.24101												0.328122	-0.111639	0.00186443	-0.117052	0.0294027	-0.94357	-1.15316	-0.582842	0.328395	-0.0518274	0.218536	0.270954
A0A3Q7EIA8	HPt domain-containing protein					Solyc01g080540.3.1;	Solyc01g080540	phosphorelay signal transduction system [GO:0000160]	GO:0000160	-3.55943	-3.37718	-4.89063	-2.25816	-1.41062	-2.06403	-1.191	-1.56313	-1.70471	-1.66193	-2.60093	-1.87011			0.00801027	0.051192												-1.78378	-2.5345	-2.71586	-2.17086	-2.5074	-3.89051	-2.1777	-1.96568	-2.24069	-2.7527	-2.21422	-2.28512
Q40151	Hsc70	Hsc70			C4	0	0	protein ubiquitination [GO:0016567]; response to bacterium [GO:0009617]; response to cadmium ion [GO:0046686]; response to heat [GO:0009408]; response to virus [GO:0009615]	GO:0005524; GO:0005618; GO:0005739; GO:0005774; GO:0005794; GO:0005829; GO:0005886; GO:0009408; GO:0009615; GO:0009617; GO:0016567; GO:0031625; GO:0046686	-2.96095	-2.31597	-5.11439	-2.37604	-1.82506	-1.1253	-2.28859	-2.02694	-4.16749	-7.15424	-3.46315	-2.60273			0.08558	0.212162												-3.59533	-2.92491	-4.29261	-4.47462	-4.52155	-5.04581	-5.08828	-3.98336	-0.151301	-2.99434	-1.10567	-0.773823
A0A3Q7GBM3	HTH La-type RNA-binding domain-containing protein		Helix Turn Helix, binds 3' nascent transcripts, stabilizes folding and prevents exonuclease activity https://prosite.expasy.org/doc/PS50961. Other la-type HTH expressed upon virus infection to silence viral and host transcripts		C4	Solyc04g081820.3.1;	Solyc04g081820	0	GO:0003723	-1.1112	-1.66433	0.217146	-1.51034	-1.47065	-1.79689	-1.44196	-2.11056	-1.3382	-1.36797	-0.352227	-1.08526			0.228456	0.395062												-1.96285	-2.38034	-2.24764	-2.0263	-2.67598	-2.73123	-3.11213	-3.26581	-0.487622	-1.71715	-0.352146	-1.58522
A0A3Q7GED7	IGPS domain-containing protein					Solyc03g111850.3.1;	Solyc03g111850	tryptophan metabolic process [GO:0006568]	GO:0004425; GO:0006568	-1.35068	-2.18369	-2.7073	-1.89866	2.71402	-1.27066	-2.35875	2.80564	-1.67438	-1.92093	-4.21435	-2.44291			0.0716646	0.185232												-1.53434	1.00943	-1.95659	-2.02826	-3.01212	-3.45852	-3.29804	-2.60682	-2.81372	-2.9718	-2.83635	-1.85657
A0A3Q7IC89	Imidazole glycerol phosphate synthase hisHF [Includes: Glutaminase (EC 3.5.1.2);Cyclase]					Solyc07g064810.3.1;	Solyc07g064810	glutamine metabolic process [GO:0006541]; histidine biosynthetic process [GO:0000105]	GO:0000105; GO:0000107; GO:0004359; GO:0006541; GO:0009507; GO:0016833	-3.06763	-4.9622	-9.18329	-3.13296	-2.96076	-2.84826	-2.97944	-1.28394	-3.24376	-3.08768	-4.21404	-2.94522			0.164365	0.315268												-2.38258	-3.80562	-5.31383	-3.74089	-4.89106	-4.7999	-6.28013	-6.61111	-3.71433	-6.09373	-7.25579	-3.23856
A0A3Q7I642	Imidazoleglycerol-phosphate dehydratase (EC 4.2.1.19)					Solyc09g076020.3.1;	Solyc09g076020	histidine biosynthetic process [GO:0000105]	GO:0000105; GO:0004424	0.316845	-0.71579	-0.316683	-0.699875	-1.24426	-0.741926	-1.26069	-0.381219	0.110176	-0.439903	-0.380778	-2.27096			0.548322	0.690575												-0.474263	-1.07541	-0.628501	-1.49799	-1.43817	-1.38338	-4.17711	-2.09836	-2.56779	-1.69072	-1.42399	-2.09788
A0A3Q7FMV9	Importin N-terminal domain-containing protein					Solyc03g082940.3.1;	Solyc03g082940	protein import into nucleus [GO:0006606]	GO:0005634; GO:0006606; GO:0008536	-1.44713	-1.37023	-2.79591	-1.69408	-2.23521	-1.34477	-2.80839	-1.89214	-2.86232	-2.49512	-3.40015	-2.74269			0.0648101	0.17357												-3.10602	-4.4394	-3.50271	-2.12807	-2.92665	-3.87536	-4.8544	-4.96717	-2.48418	-3.67735	-3.29011	-3.1745
A0A3Q7EFC3	Importin subunit alpha					Solyc01g060470.3.1;	Solyc01g060470	protein import into nucleus [GO:0006606]	GO:0005634; GO:0005737; GO:0006606; GO:0061608	-0.0346107	-0.340443	-2.28451	-0.167652	-0.919818	1.18621	-0.833527	0.574197	-0.508474	-0.14006	-0.887053	-0.922771			0.49635	0.644321												-1.20467	-1.13073	-2.39246	-0.1364	-2.06035	-5.6964	-3.84257	-3.21632	-3.16009	-2.25031	-2.58235	-1.24496
A0RZD0	Inducible plastid-lipid associated protein	CHRD				Solyc07g064600.3.1;	Solyc07g064600	organonitrogen compound catabolic process [GO:1901565]	GO:0005739; GO:0005829; GO:0019239; GO:1901565	4.86432	4.69761	6.37392	3.97838	3.68385	3.24011	3.71806	3.28991	4.40325	4.28436	3.67551	3.84692			0.0250541	0.0981045												2.49279	2.06625	3.524	2.28576	3.14264	4.21037	3.95915	3.55775	5.1125	3.26103	4.68599	2.97114
A0A3Q7GYW4	Inhibitor I9 domain-containing protein			C1		Solyc06g065370.3.1;	Solyc06g065370	0	0	6.45501	5.972	6.90278	4.84908	4.26387	3.0735	4.42179	2.99922	4.20603	3.74135	5.22287	4.59544		+	0.00526681	0.0415522		C1		2.15063	0.0132447	-2.35512		1.54367	0.034401	-1.60329		3.34769	3.46976	5.33871	2.88285	4.51266	5.03824	5.39939	5.3621	6.24866	4.91919	5.73431	4.43056
Q9LEC1	Inhibitor of yeast proteinase A (Fragment)					0	0	0	GO:0004866	3.28884	5.22369	8.0373	-0.532957	-0.564626	-0.388796	-0.518465	0.79246	3.7314	5.37459	-4.16394	2.534			0.237824	0.403938												-0.798526	-0.51704	-2.88545	-1.12935	-0.3313	2.99769	2.55901	1.38979	-7.00329	0.265922	1.9977	-0.356392
A0A3Q7GNM9	Inos-1-P_synth domain-containing protein				C5	Solyc05g051850.3.1;	Solyc05g051850	inositol biosynthetic process [GO:0006021]; phospholipid biosynthetic process [GO:0008654]	GO:0004512; GO:0006021; GO:0008654	1.50062	1.19929	0.774248	1.269	1.30607	1.89183	1.28893	1.93431	2.48738	1.12734	1.20246	1.50542			0.37709	0.543644												1.80072	2.11817	2.00889	2.22272	0.84336	0.35493	0.372899	-0.302259	0.817689	1.2009	1.09197	1.36356
A0A3Q7G4W7	Inos-1-P_synth domain-containing protein					Solyc04g054740.3.1;	Solyc04g054740	inositol biosynthetic process [GO:0006021]; phospholipid biosynthetic process [GO:0008654]	GO:0004512; GO:0006021; GO:0008654	2.60674	2.65229	1.91291	2.63062	2.70665	3.38089	2.98049	3.55566	3.40935	2.73753	2.7148	2.62707			0.0667183	0.176724												4.6816	4.86	4.0857	4.81989	3.84809	2.50687	2.16222	2.44489	1.85617	3.51491	2.87897	3.70653
A0A3Q7IKJ5	Inosine-5'-monophosphate dehydrogenase (IMP dehydrogenase) (IMPD) (IMPDH) (EC 1.1.1.205)					Solyc10g079500.2.1;	Solyc10g079500	GMP biosynthetic process [GO:0006177]	GO:0000166; GO:0003938; GO:0005737; GO:0006177; GO:0046872	-1.01335	-0.957657	-1.91547	-1.31122	-0.28251	0.861668	-0.727938	0.292403	-0.167395	-0.247396	0.269254	-1.48448			0.0445076	0.137893												-0.461852	0.310677	-1.43878	0.220463	-0.973941	-2.93467	-2.92803	-2.75525	-4.24152	-1.78775	-2.22803	-1.07393
P54928	Inositol monophosphatase 3 (IMP 3) (IMPase 3) (LeIMP3) (EC 3.1.3.25) (Inositol-1(or 4)-monophosphatase 3)	IMP3		C2		Solyc11g012410.2.1;	Solyc11g012410	inositol biosynthetic process [GO:0006021]; inositol phosphate dephosphorylation [GO:0046855]; phosphatidylinositol phosphorylation [GO:0046854]; signal transduction [GO:0007165]	GO:0000287; GO:0006021; GO:0007165; GO:0008934; GO:0046854; GO:0046855; GO:0052832; GO:0052833; GO:0052834	0.48769	0.137545	-0.301748	0.829725	1.96784	1.69599	1.81687	2.22951	2.58195	1.90657	1.60049	1.23591		+	0.000963335	0.0200946		C2		2.54065	0.00995012	1.63925		2.1835	0.0217147	1.54293		1.80381	1.34022	0.713014	1.65248	1.44241	1.66344	1.19932	1.08775	0.666429	1.14006	0.897165	1.322
A0A3Q7F153	Inositol-1-monophosphatase (EC 3.1.3.25)					Solyc02g069010.3.1;	Solyc02g069010	inositol biosynthetic process [GO:0006021]; inositol phosphate dephosphorylation [GO:0046855]; phosphatidylinositol phosphorylation [GO:0046854]	GO:0006021; GO:0008934; GO:0046854; GO:0046855; GO:0046872; GO:0052832; GO:0052833	-0.646706	-2.21769	-1.69838	-0.298672	-0.309674	1.07205	-0.52603	0.689069	0.224033	-0.124613	-1.159	-0.816815			0.0749881	0.191932												0.745673	0.394226	-1.09533	0.310015	-0.794911	-0.831233	-1.53316	-1.39061	-1.05495	-0.712869	-1.58531	0.0296211
A0A3Q7FQF9	Iron-sulfur cluster assembly protein				C4	Solyc03g112900.3.1;	Solyc03g112900	iron-sulfur cluster assembly [GO:0016226]	GO:0005506; GO:0005759; GO:0016226; GO:0051537	2.323	1.83746	3.46094	2.01385	1.73864	0.827108	1.83977	0.704053	1.68831	1.25691	2.53391	1.92999			0.0849606	0.211018												0.0710707	0.0216331	1.12602	0.0189381	-0.53634	-1.38468	-1.06811	-1.19935	1.35225	0.690194	1.23722	1.42574
A0A3Q7JDJ8	Iso_dh domain-containing protein					Solyc10g074500.2.1;	Solyc10g074500	tricarboxylic acid cycle [GO:0006099]	GO:0004449; GO:0006099	-1.21076	-0.572521	-1.89315	0.134613	-0.0314856	0.846279	-0.272852	0.615348	-0.0121956	0.0886078	-0.295032	0.0536795			0.0529233	0.152961												0.177108	0.432001	-0.516267	0.268711	-1.08614	-3.86721	-1.92153	-0.56251	-2.31231	-1.26084	-1.16525	-0.181387
A0A3Q7ERI5	Isochorismatase domain-containing protein					Solyc01g106000.3.1;	Solyc01g106000	0	GO:0003824	-1.33288	-1.24623	-1.87552	0.197062	-0.651189	-1.693	-0.667252	-3.85066	-3.22486	-2.65339	-1.0496	-0.0573854			0.717413	0.807202												-1.70955	-7.84249	-3.65778	-4.98991	-4.73363	-4.28813	-4.07203	-2.74541	-1.29885	-3.81495	-2.90739	-4.12203
A0A3Q7HUE5	Isocitrate dehydrogenase [NAD] subunit, mitochondrial			C2		Solyc08g077920.3.1;	Solyc08g077920	tricarboxylic acid cycle [GO:0006099]	GO:0000287; GO:0004449; GO:0005739; GO:0006099; GO:0051287	-0.65679	-0.613857	-0.531076	-0.327068	-0.0828733	0.0658607	-0.302402	-0.0272264	0.182846	0.129787	0.0786695	-0.281964		+	0.00319865	0.0338926		C2		2.22193	0.0123969	0.445538		2.20708	0.0213164	0.559533		-0.954528	-1.30428	-1.58319	0.550833	-2.14081	-2.58567	-4.86851	-2.83311	-5.08629	-1.99115	-3.32342	-0.96084
A0A3Q7F897	Isocitrate dehydrogenase [NADP] (EC 1.1.1.42)					Solyc02g086610.3.1;	Solyc02g086610	isocitrate metabolic process [GO:0006102]; tricarboxylic acid cycle [GO:0006099]	GO:0000287; GO:0004450; GO:0006099; GO:0006102; GO:0051287	-0.628204	-0.59149	-1.50942	-0.522867	-0.597976	-0.643951	-0.529627	-0.461095	-0.985897	-0.825764	-0.645995	-1.01377			0.319822	0.484633												-1.92009	-2.17729	-1.4712	-1.2781	-1.82125	-2.73556	-3.72239	-2.116	-1.43866	-2.56418	-2.39007	-1.67667
A0A3Q7E8I1	Isocitrate dehydrogenase [NADP] (EC 1.1.1.42)					Solyc01g005560.3.1;	Solyc01g005560	isocitrate metabolic process [GO:0006102]; tricarboxylic acid cycle [GO:0006099]	GO:0000287; GO:0004450; GO:0006099; GO:0006102; GO:0051287	1.57855	1.97939	1.82553	2.05766	1.9516	2.10283	2.12607	2.28678	1.70548	1.87438	1.94054	1.69534			0.0500234	0.148733												0.634934	0.098484	0.67624	0.733614	0.7063	-0.349624	0.290244	0.403301	-0.209048	0.40722	-0.519449	0.868265
P49297	Isocitrate lyase (ICL) (EC 4.1.3.1) (Isocitrase) (Isocitratsysase)					0	0	glyoxylate cycle [GO:0006097]; tricarboxylic acid cycle [GO:0006099]	GO:0004451; GO:0006097; GO:0006099; GO:0009514; GO:0046872	-1.23452	-2.00574	-5.66118	-3.90537	-3.73509	-5.06174	-3.79981	-4.83898	-0.937859	-5.32145	-3.44812	-6.91519			0.672239	0.775325												-2.62869	-3.7278	-2.93897	-2.87803	-2.40065	-3.84607	-1.86729	-1.81188	-5.41024	-2.69054	-2.0545	-6.0431
A9LRT7	Isopentenyl diphosphate isomerase (EC 5.3.3.2)	IPI				Solyc05g055760.3.1;	Solyc05g055760	isopentenyl diphosphate biosynthetic process [GO:0009240]	GO:0004452; GO:0009240; GO:0016787	-0.856691	-1.15412	-0.556059	-0.382248	0.299657	-0.572542	0.512568	-0.458993	-0.838272	-0.537708	-0.431792	-0.166425			0.103192	0.23752												-0.157071	0.204725	0.0108786	-0.895687	-0.142913	-0.0553846	0.0369463	0.534935	-0.168954	-0.600875	-0.479908	-0.562435
D7NJ40	Isopentenyl diphosphate isomerase (Fragment)	IPI2				0	0	isoprenoid biosynthetic process [GO:0008299]	GO:0004452; GO:0008299; GO:0016787	-0.475471	0.799994	1.58312	0.856255	0.746758	0.565699	1.45026	0.878783	0.547583	1.44474	0.403764	1.25075			0.846503	0.896493												1.32138	0.910957	1.04625	1.28466	1.19317	1.07367	1.57738	1.9834	0.778768	0.777432	1.36039	1.21441
D0VNY3	ISPH protein					Solyc01g109300.3.1;	Solyc01g109300	dimethylallyl diphosphate biosynthetic process [GO:0050992]; isopentenyl diphosphate biosynthetic process, methylerythritol 4-phosphate pathway [GO:0019288]	GO:0009570; GO:0019288; GO:0046429; GO:0046872; GO:0050992; GO:0051745	0.28747	-0.259968	-0.702234	0.333214	-0.971248	0.511211	-0.397177	0.126697	0.143656	0.116966	-1.37468	0.0292044			0.918002	0.941992												0.586314	0.618618	0.615312	0.429873	-0.41557	-0.584466	-0.608895	-0.642868	-1.47301	-0.0274305	-0.94577	0.10416
A0A3Q7F107	J domain-containing protein		J-like proteins may negatively regulate innate immunity. When dysfunctional in tobacco (Hofius et al 2007) or knocked down in rice (X Zhong et al 2018), plants become more resistant to biotic stress. Over expression of a j domain-containing protein in tobacco positively regulates systemic movement of potato virus (Choi et al 2016)	C2	C2	Solyc01g079610.3.1;	Solyc01g079610	protein folding [GO:0006457]	GO:0006457; GO:0051082	-1.74574	-1.10624	-1.38995	-1.61525	0.209882	0.379147	-0.272518	0.229777	0.158707	-0.0445004	-0.371377	-0.177346		+	2.52672e-05	0.00735736		C2		3.70274	0.00544494	1.60087		3.45761	0.0142597	1.35567		0.855584	0.725021	-1.00419	0.532642	-0.154904	0.823247	-0.480836	0.0048275	-1.81133	-1.75958	-1.08414	-2.70841
A0A3Q7E8F8	J domain-containing protein					Solyc01g006870.3.1;	Solyc01g006870	protein complex oligomerization [GO:0051259]; protein maturation by iron-sulfur cluster transfer [GO:0097428]	GO:0001671; GO:0008289; GO:0051087; GO:0051259; GO:0097428	-5.99623	0.465767	1.54576	-0.447023	0.0400095	-4.64261	1.5563	0.232236	1.25872	-3.91588	-5.84988	0.763846			0.860034	0.905835												-1.7659	-1.40088	-5.65703	-4.41886	-0.0767775	-5.29129	1.23298	-6.53001	-3.59762	-4.91323	-5.62232	-0.579298
A0A3Q7H4M0	J domain-containing protein					Solyc06g082970.3.1;	Solyc06g082970	0	GO:0016021	0.856577	-0.432568	-1.38259	0.493408	-0.151706	1.26018	-0.459719	1.6548	1.15024	1.22658	0.318532	0.421943			0.360685	0.527398												0.991166	0.986776	0.593505	1.48942	1.103	0.780797	0.472795	1.37416	-1.9004	1.00209	0.548237	0.783972
A0A3Q7HVN5	J domain-containing protein					Solyc09g005330.3.1;	Solyc09g005330	protein folding [GO:0006457]	GO:0006457; GO:0016021; GO:0051082	-4.97356	-5.564	-3.41496	-6.24849	-4.52666	-5.61955	-4.81416	-5.36524	-4.89739	-4.50184	-3.5944	-4.75078			0.48928	0.638504												-5.65963	-4.4363	-6.83442	-5.78648	-6.33147	-6.29615	-5.38008	-6.42156	-7.31894	-10.1609	-6.47623	-10.0548
A0A3Q7I9Q7	JmjC domain-containing protein					Solyc09g091490.2.1;	Solyc09g091490	0	0	-6.23976	-3.06067	-1.9853	-2.93724	-3.00893	-2.98638	-3.18424	-3.06225	-2.70179	-2.9027	-2.97433	-2.49773			0.598185	0.729294												-3.32672	-4.06318	-2.83764	-5.53156	-2.49418	-3.15787	-1.96451	-2.55691	-1.72645	-2.52668	-2.55587	-2.59745
A0A3Q7HPM9	KH type-2 domain-containing protein					Solyc08g061850.3.1;Solyc08g061960.3.1;	Solyc08g061850	translation [GO:0006412]	GO:0003723; GO:0003735; GO:0006412; GO:0015935	2.84716	2.80393	1.25916	2.69411	2.11755	2.78173	1.93902	2.5308	2.16557	2.28041	2.36245	1.9909			0.84649	0.896493												2.02283	2.08056	2.50292	2.52631	2.14726	2.08967	1.80749	2.26535	1.0346	1.97177	1.26213	2.52353
A0A3Q7HBR5	KH type-2 domain-containing protein					Solyc07g041310.3.1;	Solyc07g041310	translation [GO:0006412]	GO:0003723; GO:0003735; GO:0006412; GO:0015935	-3.6381	-3.67956	-4.68737	-2.55474	-2.90352	-2.71645	-3.79377	-2.65904	-2.71947	-2.55325	-4.48872	-4.32393			0.556719	0.697204												-3.54636	-2.32606	-1.99121	-2.22044	-2.75914	-3.57285	-5.5617	-1.98931	-5.5367	-5.05938	-6.38225	-3.00441
A0A3Q7JIX8	Kinesin motor domain-containing protein					Solyc11g010560.2.1;	Solyc11g010560	chloroplast accumulation movement [GO:0009904]; microtubule-based movement [GO:0007018]	GO:0003777; GO:0005524; GO:0005623; GO:0007018; GO:0008017; GO:0009904	-0.952312	-2.59969	-1.8797	-3.94914	-2.96515	-2.38265	-3.28386	-2.72671	-2.91506	-2.25115	-1.14204	-4.06201			0.801746	0.869029												-3.76758	-3.29634	-2.59589	-1.72985	-3.62364	-2.91145	-2.1335	-3.04452	-0.890353	-2.56694	-2.01822	-3.9749
A0A3Q7H3Y0	Knot1 domain-containing protein					Solyc07g007760.3.1;	Solyc07g007760	defense response [GO:0006952]	GO:0006952	6.11596	3.98215	6.36806	2.52055	4.98116	2.79982	4.25556	2.78188	4.49118	2.47425	6.31156	4.08186			0.639238	0.755541												2.06801	2.31209	3.34334	2.21129	2.6428	3.9353	4.02493	3.29268	5.70296	3.37016	4.35191	2.47619
A0A3Q7G5V9	KOW domain-containing protein					Solyc03g044000.1.1;	Solyc03g044000	translation [GO:0006412]	GO:0003735; GO:0006412; GO:0015934	2.58091	3.35653	1.14684	3.16298	0.770844	-0.465126	1.1845	2.16155	-0.480633	2.46334	0.76336	2.48773			0.179787	0.335451												2.09216	2.34959	3.14891	2.55683	3.25136	3.20364	3.31609	3.8861	0.295741	2.54335	1.51027	2.93179
A0A3Q7EZY3	KOW domain-containing protein					Solyc02g064670.1.1;	Solyc02g064670	translation [GO:0006412]	GO:0003735; GO:0006412; GO:0015934	-2.47304	-2.36974	-2.93575	-2.47805	-3.4407	-3.25916	-3.81027	-3.19047	-5.43246	-2.79568	-4.35924	-2.75506			0.116344	0.255249												-2.43711	-2.94628	-2.15335	-2.5793	-2.24732	-2.03667	-2.10896	-1.39397	-3.93576	-3.09137	-3.95071	-2.51516
A0A3Q7H403	L51_S25_CI-B8 domain-containing protein					Solyc06g075810.3.1;	Solyc06g075810	0	0	7.23228	6.29189	7.60894	5.59769	5.55769	3.71236	5.3609	4.17465	5.09937	4.64317	6.21491	5.41078			0.0229668	0.0931937												4.31045	4.38492	5.73862	3.92172	5.36239	6.33775	6.51317	5.94799	7.04133	5.58176	6.57098	5.19179
A0A3Q7IAI9	Lactamase_B domain-containing protein					Solyc07g061960.3.1;	Solyc07g061960	0	GO:0016021	-0.862606	-2.20199	0.684265	-0.519297	-1.12558	-0.586973	-0.249048	-1.52891	-2.10876	-0.875109	-0.645644	-0.267032			0.924083	0.947141												-5.53335	-3.22521	-6.02952	-2.30674	-3.67452	-7.92869	-4.71031	-3.4659	-1.85603	-1.32004	-2.18934	-0.919083
A0A3Q7HP70	Lactamase_B domain-containing protein					Solyc06g053310.3.1;	Solyc06g053310	methylglyoxal catabolic process to D-lactate via S-lactoyl-glutathione [GO:0019243]	GO:0004416; GO:0019243	-5.62242	-2.8479	0.543341	-0.818556	-0.930228	-3.43929	-1.92113	-0.873149	-0.621738	-1.25669	-0.578553	-1.52869			0.623545	0.744649												-2.11794	-3.23188	-1.99466	-2.56099	-1.91718	-7.27057	-6.16152	-3.53958	-1.62516	-1.13683	-0.681726	-0.935009
Q42891	Lactoylglutathione lyase (EC 4.4.1.5) (Aldoketomutase) (Glyoxalase I) (Glx I) (Ketone-aldehyde mutase) (Methylglyoxalase) (S-D-lactoylglutathione methylglyoxal lyase)	GLX1				Solyc11g069040.3.1;	Solyc11g069040	response to salt stress [GO:0009651]; response to water deprivation [GO:0009414]	GO:0004462; GO:0009414; GO:0009651; GO:0046872	3.45048	4.53986	5.10226	4.95928	5.15033	3.92883	4.99754	4.09729	4.88347	4.56927	5.27412	5.09814			0.516772	0.660815												4.09022	3.47549	4.89405	3.7701	4.37281	4.72215	4.73056	4.97413	5.76639	4.75786	5.51513	4.51772
A0A3Q7HR46	Lactoylglutathione lyase (EC 4.4.1.5) (Glyoxalase I)			C2		Solyc08g066850.3.1;	Solyc08g066850	0	GO:0004462; GO:0046872	1.52767	1.40333	3.16322	2.61522	3.96301	3.14115	3.90182	3.56315	3.91154	3.47493	4.48576	3.45203		+	0.00739466	0.0488706		C2		1.47691	0.0359894	1.46492		1.6675	0.0300627	1.6537		3.05606	2.70119	3.15324	2.66225	2.69296	2.77673	2.97965	3.29463	4.53362	3.06181	3.88207	3.1489
A0A3Q7FS97	Lactoylglutathione lyase (EC 4.4.1.5) (Glyoxalase I)			C2	C2	Solyc02g080630.3.1;	Solyc02g080630	0	GO:0004462; GO:0046872	1.76239	2.21536	1.84807	2.83459	3.2369	3.14826	3.50215	3.10129	3.40064	3.09522	3.03678	2.69595		+	0.00347519	0.0352804		C2		1.80399	0.0202618	1.08204		1.57928	0.0326532	0.892046		3.69914	3.5011	3.41899	3.5246	3.63886	4.33292	4.00351	4.18135	2.04545	2.85836	3.05904	2.71028
Q40159	Late embryogenesis (Lea)-like protein					Solyc01g095150.3.1;	Solyc01g095150	response to desiccation [GO:0009269]	GO:0005829; GO:0009269	-5.239	0.422327	-1.20536	2.09676	2.8039	1.76286	2.98831	1.86608	2.48996	1.82672	2.35343	2.52941			0.050913	0.149817												0.916892	1.3098	1.10153	-0.585089	1.73319	0.106	2.13518	2.15779	2.61948	1.74967	1.92602	1.2352
E1AZA3	Late embryogenesis abundant protein					Solyc03g116390.3.1;	Solyc03g116390	0	0	-0.992945	1.06953	-0.164888	1.57253	2.10662	-0.422209	1.58004	-5.62326	-4.863	-5.863	2.26454	0.872701			0.615115	0.739559												-3.6521	-3.54393	-4.77731	-2.7962	-8.7267	-5.47291	-1.99224	-7.68752	-3.08756	-4.7922	-3.9814	-5.07035
A0A3Q7IZ80	LEA_2 domain-containing protein					Solyc11g066490.1.1;	Solyc11g066490	0	GO:0016021	1.58252	1.72647	3.34107	1.82916	1.34765	-0.248869	1.76698	0.891746	1.5328	0.909048	1.94498	1.6207			0.129394	0.273542												0.69406	0.105112	2.4126	0.45919	1.4631	0.811852	2.09624	1.074	2.36019	2.08144	2.73189	1.54671
O48625	Lemir					Solyc03g020010.1.1;	Solyc03g020010	0	GO:0004866	1.92213	0.470087	1.96449	-1.60349	-1.64395	-2.51652	-6.36268	-2.63082	-1.98228	-2.48769	-0.931403	-2.85427			0.0195075	0.0840857												-3.25079	-7.88183	-2.4714	-1.9462	-2.51651	0.392596	0.608279	-0.915688	-7.53122	-1.31717	-2.86146	-4.10655
Q8W5A3	Lethal leaf spot 1-like protein					0	0	0	GO:0010277; GO:0051537	-3.74971	-3.4563	-5.24609	-3.47204	-4.36596	-3.25302	-3.80626	-5.14671	-4.40464	-4.60085	-4.57009	-5.15302			0.37816	0.543746												-4.32973	-3.63975	-5.34266	-6.92784	-5.11065	-4.66669	-4.20516	-4.35013	-3.68141	-4.94156	-5.36842	-6.34768
Q10712	Leucine aminopeptidase 1, chloroplastic (EC 3.4.11.1) (DR57) (Leucyl aminopeptidase 1) (LAP 1) (Proline aminopeptidase 1) (EC 3.4.11.5) (Prolyl aminopeptidase 1)	LAPA1				0	0	protein hexamerization [GO:0034214]	GO:0000287; GO:0004177; GO:0008235; GO:0009507; GO:0030145; GO:0034214	1.39982	4.88639	4.30984	3.6325	1.67676	4.98436	3.75021	3.70779	4.07464	4.92826	1.33412	3.33135			0.989985	0.993707												1.74436	1.67514	-0.992059	0.743961	3.27619	-0.254678	2.09888	-1.01402	2.42013	2.97009	0.596228	1.68477
F8WS84	Leucine rich repeat receptor protein kinase CLAVATA1	SlpCLV1			C3	Solyc02g091840.3.1;	Solyc02g091840	0	GO:0004672; GO:0005524; GO:0005886; GO:0016021	-0.626743	-1.20404	0.460337	-2.95703	-2.38257	-4.25739	-3.29651	-2.90847	-2.21477	-2.80819	-2.72663	-2.49315			0.0312388	0.111287												-1.73748	-2.08134	-0.924945	-1.86163	-0.525683	-0.360066	-0.444062	-0.782143	0.942851	-0.345448	0.182007	-0.783117
A0A3Q7EYC4	Ligase_CoA domain-containing protein					Solyc01g059880.3.1;	Solyc01g059880	0	GO:0046912	-1.09925	-0.567974	-1.71184	-0.89097	-3.34955	-0.818731	-3.2748	-2.00283	-3.63423	-2.84541	-6.88083	-2.35546			0.0506358	0.149817												-4.16066	-4.65021	-3.33088	-1.26283	-2.13659	-4.07906	-4.12554	-5.51775	-4.61917	-3.60692	-4.70689	-3.60858
A0A3Q7J0V5	LigB domain-containing protein					Solyc11g072550.2.1;	Solyc11g072550	cellular aromatic compound metabolic process [GO:0006725]	GO:0006725; GO:0008198; GO:0008270; GO:0016701	-2.2595	-2.61963	-2.57503	-5.1193	-3.82378	-4.48915	-4.34978	-1.64834	-1.29707	-1.6195	-0.492034	-4.62159			0.354274	0.521163												-4.04973	-5.33686	-1.88363	-2.16433	-5.64919	-2.96657	-7.0757	-3.19285	-4.77377	-1.80924	-1.5326	-4.85532
A0A3Q7F3J5	Lipase_3 domain-containing protein					Solyc02g077430.3.1;	Solyc02g077430	lipid metabolic process [GO:0006629]	GO:0006629; GO:0008970	-0.0355606	0.505165	-1.36214	0.668388	0.411935	0.868135	1.4738	0.515695	-0.0881462	0.542494	-0.542254	0.745528			0.230372	0.397348												-5.08467	-5.41059	-6.21388	-3.94909	-6.4248	-4.08715	-6.27355	-4.55663	-4.55652	-5.99718	-2.52764	-7.06407
A0A3Q7F5D0	Lipase_3 domain-containing protein					Solyc02g077420.3.1;	Solyc02g077420	lipid metabolic process [GO:0006629]	GO:0006629; GO:0008970	-2.69847	-0.577312	-5.25904	-0.966511	-1.29922	-0.490671	0.134069	-1.23582	-1.73027	-2.43452	-2.01706	-0.766767			0.271456	0.438999												-6.35912	-3.30022	-5.08487	-0.892059	-5.16709	-5.09143	-5.7784	-5.31456	-3.95641	-4.42062	-4.17542	-6.65855
A0A3Q7H2L3	Lipase_GDSL domain-containing protein			C1		Solyc06g083650.3.1;	Solyc06g083650	0	GO:0016788	0.793543	0.443043	0.626348	-0.24885	-1.31633	-2.13401	-0.793066	-1.07097	-0.280054	-1.24081	-1.61589	-0.825305		+	0.00322891	0.0338926		C1		2.4193	0.0104209	-1.73212		2.00852	0.0235	-1.39404		-0.115722	-0.852741	0.986892	-0.0575104	0.707807	1.85864	1.81153	1.7027	0.514915	0.744197	1.0653	0.628836
A0A3Q7G198	Lipase_GDSL domain-containing protein			C1		Solyc04g050730.3.1;	Solyc04g050730	0	GO:0016788	3.87334	3.45287	4.19079	2.41741	2.04477	0.713251	1.78446	0.977496	1.61859	1.15764	1.77653	1.86953		+	0.00151531	0.0245205		C1		2.21306	0.0123969	-2.10361		1.96024	0.0241863	-1.87803		2.99934	2.75104	4.58524	2.2466	3.54454	4.80836	4.70523	4.59692	3.96228	3.73134	3.58041	2.99572
A0A3Q7J566	Lipase_GDSL domain-containing protein				C1	Solyc12g017460.1.1;	Solyc12g017460	0	GO:0016788	2.1971	2.39712	2.30939	2.8602	2.78713	1.66024	3.213	2.15826	2.28327	2.49337	2.54087	2.9489			0.914359	0.939576												2.29922	2.48894	3.14357	2.67079	3.55399	4.49928	4.41995	4.64258	3.07563	3.42968	3.46396	2.87992
A0A3Q7HXI8	Lipase_GDSL domain-containing protein					Solyc09g009700.3.1;	Solyc09g009700	0	GO:0016788	0.496134	0.163197	0.746145	-1.48113	-2.18016	-4.73716	-1.6763	-4.31029	-3.67446	-3.81973	-2.29578	-1.40377			0.010813	0.0607256												-2.00534	-1.72683	-0.405332	-3.01445	-0.320617	-0.337537	0.213853	-0.548273	0.906878	-0.0365896	0.326054	-0.666969
A0A3Q7I7N1	Lipase_GDSL domain-containing protein					Solyc07g049440.3.1;	Solyc07g049440	0	GO:0016788	-1.52647	-2.77571	-2.47586	-1.71483	-0.396935	-1.3193	-0.879347	-1.99893	-1.6164	-1.9623	0.319343	-1.09348			0.165206	0.316427												-1.76905	-1.1078	-1.07749	-2.59659	-0.948558	0.106318	-0.469708	-0.186241	-0.358979	-1.19705	-0.521484	-1.80562
A0A3Q7IBE8	Lipase_GDSL domain-containing protein					Solyc10g008720.3.1;	Solyc10g008720	0	GO:0016788	-4.15688	-8.32559	-5.30049	-6.39071	-3.84037	-3.65937	-6.85648	-2.9103	-5.12674	-3.5007	-3.5944	-5.76388			0.283987	0.452685												-0.912635	-4.70306	-1.81986	-2.41445	-0.857123	-0.129981	-1.69002	0.216887	-2.80821	-2.25414	-1.17251	-1.09733
A0A3Q7FCY6	Lipase_GDSL domain-containing protein					Solyc03g005900.3.1;	Solyc03g005900	0	GO:0016788	-1.27281	-3.20158	-0.814644	-3.91555	-2.10235	-3.49477	-2.1991	-2.67811	-1.69468	-2.69418	-1.79323	-2.96333			0.871962	0.914235												-3.44632	-3.81884	-2.02566	-3.37839	-2.71871	-1.3582	-1.75461	-1.24358	-1.73219	-2.83325	-3.04552	-3.05176
A0A3Q7F7I4	Lipase_GDSL domain-containing protein					Solyc01g098645.1.1;	Solyc01g098645	0	GO:0016788	-1.17574	-0.237169	-0.19297	0.105349	-0.268182	0.48712	0.344164	0.675664	-0.305878	0.546377	0.130164	0.0975542			0.135994	0.281694												1.77043	1.26198	1.13107	0.928272	1.61013	2.60695	2.05364	2.48895	1.68297	1.27037	1.97753	0.823238
A0A3Q7IV68	Lipase_GDSL domain-containing protein					Solyc11g031960.2.1;	Solyc11g031960	0	GO:0016788	-2.86049	-2.33482	-2.32106	-2.54355	-4.67437	-2.05365	-4.32966	-8.09376	-5.03103	-2.2686	-7.67883	-4.86738			0.190531	0.347839												-2.54745	-2.51424	-1.71801	-2.40046	-2.06062	-1.74335	-2.43488	-1.74858	-2.94492	-3.14029	-3.17357	-2.42761
A0A3Q7F5B6	Lipase_GDSL domain-containing protein					Solyc02g077330.3.1;	Solyc02g077330	0	GO:0016788	-3.00913	-3.53467	-6.52465	-0.949482	-3.16219	-6.05485	-6.80382	-5.91815	-6.94274	-5.90739	-7.18415	-4.01101			0.177137	0.331666												-1.93933	-1.82978	-1.32356	-3.51063	-1.6505	-0.549056	-1.91686	-0.944668	-3.64482	-1.88806	-4.00954	-2.19475
A0A3Q7J1C7	Lipocln_cytosolic_FA-bd_dom domain-containing protein				C3	Solyc12g005180.2.1;	Solyc12g005180	0	GO:0036094	2.16461	1.6313	3.28323	2.69183	3.85958	2.80651	4.00031	3.08357	3.92959	3.24349	4.34311	3.08987			0.0512824	0.149972												3.13959	2.95807	3.30424	2.68534	4.05465	4.28094	4.27471	4.48713	4.89191	4.12533	4.56472	3.60777
C0KKU8	Lipoxygenase (EC 1.13.11.-)	loxF				0	Solyc01g006560	oxylipin biosynthetic process [GO:0031408]	GO:0016702; GO:0031408; GO:0046872	-0.547493	0.390589	-4.63136	0.53672	-1.95319	-1.64071	-4.30293	-2.57175	-3.07156	-2.40376	-3.9907	-1.93061			0.296134	0.463469												-2.06117	-2.33553	-3.12229	-1.20764	-1.70604	-2.47064	-2.32561	-2.10728	-4.35814	-2.17655	-2.96991	-2.4023
A0A3Q7HIF6	Lipoyl-binding domain-containing protein			C2		Solyc07g064800.3.1;	Solyc07g064800	tricarboxylic acid cycle [GO:0006099]	GO:0004149; GO:0006099; GO:0045252	-2.92453	-2.85957	-3.1234	-1.65557	-0.470727	-0.821749	-0.544779	-0.155828	0.238413	-1.16192	0.163936	-1.48401		+	0.00190355	0.0273252		C2		2.39187	0.0107728	2.1425		1.95631	0.0241863	2.07987		-1.36672	-1.09414	-2.90815	-2.01774	-3.57625	-3.37686	-4.13953	-5.14891	-4.06492	-2.87175	-4.92087	-2.58729
A0A3Q7J1A5	Lipoyl-binding domain-containing protein			C2		Solyc12g005080.2.1;	Solyc12g005080	tricarboxylic acid cycle [GO:0006099]	GO:0004149; GO:0006099; GO:0045252	-0.228779	-0.883848	-1.00568	-0.336857	0.822845	1.57372	0.364044	1.24234	1.90833	0.616011	0.992682	0.0844851		+	0.00573153	0.043127		C2		2.48992	0.00995012	1.61453		1.68502	0.0297429	1.51417		0.972148	1.6756	-0.854251	0.073801	-0.573291	-0.603606	-0.901095	-1.78949	-1.78686	-0.00110531	-0.501492	-0.209152
A0A3Q7GWP0	Lipoyl-binding domain-containing protein			C2	C4	Solyc06g068010.3.1;	Solyc06g068010	0	0	1.54977	1.2536	3.06047	1.88045	2.80807	3.24962	3.3276	3.56611	3.61371	3.41402	3.77032	3.21025		+	0.00415629	0.0371419		C2		1.41137	0.0409864	1.30178		1.62003	0.0309478	1.56601		2.83542	2.42896	2.80003	2.69468	2.62763	2.05087	1.93148	2.17791	3.26997	2.99499	2.67391	3.29028
A0A3Q7GST8	Lipoyl-binding domain-containing protein				C4	Solyc06g050590.3.1;	Solyc06g050590	0	0	4.83141	3.99192	5.50458	3.19033	2.65834	2.60831	2.70104	2.81089	2.89541	3.22065	3.56333	3.54277			0.0108055	0.0607256												3.01257	3.12745	3.42085	3.26926	2.71471	0.965587	1.49728	1.08531	3.54056	3.63694	3.626	3.91945
A0A3Q7IZZ0	LMWPc domain-containing protein		Low molecular weight protein tyrosine phosphatase	C2	C4	Solyc11g067060.2.1;	Solyc11g067060	0	GO:0004725	1.45503	1.29459	1.92173	1.5759	3.04142	2.39096	2.6787	2.83203	3.18373	3.11242	3.02386	2.59424		+	8.17901e-05	0.00873519		C2		3.0705	0.00776744	1.17397		3.55318	0.0142597	1.41675		2.09401	2.05235	1.81583	2.37933	1.66185	1.0575	0.850575	1.30544	3.15234	2.42588	2.77381	2.40738
Q96477	LRR protein	LRP		C1		Solyc10g081190.2.1;	Solyc10g081190	0	GO:0005886	4.31851	5.0497	4.67047	3.65946	1.87515	1.51176	2.51567	0.299136	1.65565	2.31559	2.44012	3.30468		+	0.00120919	0.0220824		C1		2.48316	0.00995012	-2.8741		2.33897	0.0195273	-1.99553		1.38969	1.18468	2.94998	1.10148	2.25058	2.9389	2.67836	2.80704	3.87342	3.02512	2.74244	2.64564
A0A3Q7F2I5	LRRNT_2 domain-containing protein			C1		Solyc01g086920.3.1;	Solyc01g086920	0	0	4.76599	3.84046	5.11341	2.32748	2.00362	0.839504	1.99317	1.46765	1.86386	1.82419	2.87416	2.21584		+	0.006657	0.0470217		C1		1.65839	0.0260324	-2.43585		1.26314	0.0570697	-1.81732		1.88773	1.85104	3.65956	1.74322	2.82289	3.5342	3.71007	3.4572	5.30196	3.59817	4.58654	3.14074
A0A3Q7ET47	LRRNT_2 domain-containing protein					Solyc01g009810.3.1;	Solyc01g009810	0	0	-3.22135	-0.882652	-0.0870171	0.82885	-1.32173	-2.89495	0.00438309	-3.65542	-2.70887	-1.49811	-2.02143	0.714656			0.631589	0.74882												-4.65363	-3.49911	-6.44144	-5.97877	-3.38452	-3.26914	-1.11071	-2.39811	1.56941	-1.37502	-1.27717	-2.66801
A0A3Q7ESD4	LRRNT_2 domain-containing protein					Solyc01g107670.2.1;	Solyc01g107670	0	0	-4.25582	-6.43403	-3.53891	-5.62769	-3.62472	-5.38193	-4.81921	-3.99783	-4.6332	-5.31242	-3.85984	-4.6453			0.746784	0.832185												-6.41396	-3.84686	-4.46501	-5.06358	-4.82751	-3.80697	-2.00176	-3.48405	-1.11786	-4.18461	-1.82071	-5.65708
A0A3Q7GKY7	LRRNT_2 domain-containing protein					Solyc05g026240.2.1;	Solyc05g026240	0	0	1.39218	0.878479	1.7391	-1.3738	-1.35161	-4.91377	-2.68222	-4.2279	-3.12666	-3.35756	-0.740508	-1.73387			0.00890534	0.054286												-1.81649	-1.26213	0.721438	-2.73853	-0.65997	0.421088	0.52008	0.0357513	1.43873	-0.337974	0.334429	-0.689953
A0A3Q7HYH0	LRRNT_2 domain-containing protein					Solyc09g014480.2.1;	Solyc09g014480	0	0	-1.14756	0.503283	1.42551	0.701759	-0.17979	0.186556	1.25204	-0.103929	1.3563	0.839167	-0.229447	0.895329			0.749941	0.833336												-1.21533	-0.955885	-0.178943	-1.12979	-0.0252523	0.0627985	0.815799	-1.06074	0.521708	-0.074317	0.141268	-0.0253315
A0A3Q7JMX3	LRRNT_2 domain-containing protein					Solyc11g056680.1.1;	Solyc11g056680	0	0	2.76508	2.78812	4.57439	2.52825	4.38799	3.43938	4.50817	3.14373	4.46614	3.26157	5.30223	3.9461			0.233469	0.399714												1.9833	3.28298	2.93823	2.53131	3.60525	4.51501	3.63225	3.62067	4.35947	3.19433	3.73863	2.3794
A0A3Q7IGR5	LRRNT_2 domain-containing protein					Solyc10g052880.1.1;	Solyc10g052880	0	0	-0.195263	-0.808704	0.314281	-0.107857	0.995536	0.883896	0.492479	0.423785	1.75301	0.165512	1.88437	-0.374106			0.13976	0.286604												-1.34739	-0.915403	-1.12787	-1.4798	-1.00073	-0.335244	-0.804706	-0.506464	-1.11625	-1.3143	-1.69541	-1.38557
P49118	Luminal-binding protein (BiP) (78 kDa glucose-regulated protein homolog) (GRP-78)					0	0	cellular response to heat [GO:0034605]; cellular response to unfolded protein [GO:0034620]; chaperone cofactor-dependent protein refolding [GO:0051085]; endoplasmic reticulum unfolded protein response [GO:0030968]; protein refolding [GO:0042026]; response to unfolded protein [GO:0006986]; ubiquitin-dependent ERAD pathway [GO:0030433]	GO:0005524; GO:0005634; GO:0005737; GO:0005788; GO:0006986; GO:0016020; GO:0016887; GO:0030433; GO:0030968; GO:0031072; GO:0034605; GO:0034620; GO:0034663; GO:0042026; GO:0042623; GO:0044183; GO:0051082; GO:0051085; GO:0051787	-2.04054	-1.10684	-2.00485	-0.659889	-2.02895	0.481834	-2.9272	-1.29877	-4.61643	-0.714832	-3.64212	-0.91525			0.541519	0.684419												-0.218156	0.443012	-0.863597	0.0918236	-1.80931	-1.20736	-1.82567	-1.89646	-2.85391	-0.58763	-2.91009	-0.837032
A0A3Q7HVI2	Lysine--tRNA ligase (EC 6.1.1.6) (Lysyl-tRNA synthetase)					Solyc06g073330.3.1;	Solyc06g073330	lysyl-tRNA aminoacylation [GO:0006430]	GO:0003676; GO:0004824; GO:0005524; GO:0005737; GO:0006430	-2.6306	-1.79028	-1.65059	-1.79813	-2.18625	-0.97979	-2.41549	-1.70652	-1.65107	-2.87386	-2.11918	-2.10643			0.637654	0.754002												-2.2442	-2.43673	-2.43734	-1.54258	-2.97196	-4.2637	-6.48802	-3.54096	-6.73812	-3.1315	-6.55072	-2.2801
A0A3Q7ESN3	M16C_associated domain-containing protein					Solyc01g108600.3.1;	Solyc01g108600	proteolysis [GO:0006508]	GO:0003824; GO:0006508; GO:0046872	-0.705507	-0.620094	-3.26044	-0.917925	-0.614505	-0.637827	-1.02356	-0.141959	-0.519646	-0.619053	-1.04278	-0.921813			0.37277	0.539164												-0.513387	-0.918112	-1.25522	-0.416059	-1.98507	-4.22298	-2.94302	-2.96985	-2.46668	-1.33329	-3.3079	-1.5322
A0A3Q7FX70	M20_dimer domain-containing protein			C2		Solyc03g121270.3.1;	Solyc03g121270	0	GO:0016787	-2.05101	-1.77059	-1.67767	-1.03546	-0.155051	0.11545	0.531038	0.435468	0.851164	0.321419	-1.03322	-0.829658		+	0.00447779	0.0384428		C2		3.21314	0.0072518	1.86541		1.39721	0.0437212	1.46111		-1.3764	-1.27401	-3.11109	-1.60254	-1.87768	-1.78855	-2.23375	-2.67285	-2.73898	-1.8683	-2.67833	-2.16086
A0A3Q7HTY1	M20_dimer domain-containing protein			C2	C5	Solyc08g076990.3.1;	Solyc08g076990	0	GO:0016787	-3.74744	-3.74216	-2.90972	-2.97685	-2.72957	-1.88347	-2.26566	-2.38827	-2.97084	-3.31124	-3.49547	-3.33232		+	0.00472886	0.0394919		C2		1.8599	0.0183946	1.0273		0.0929665	0.807297	0.0665755		-3.12648	-3.40224	-3.33786	-3.00592	-3.37377	-3.46414	-3.22675	-3.49976	-3.96	-3.60948	-3.94474	-3.61531
A0A3Q7GJ99	Macro domain-containing protein					Solyc05g052260.3.1;	Solyc05g052260	0	0	0.0256176	-0.168955	1.15903	0.352283	0.893762	-0.423325	0.715828	-0.142396	0.625862	0.182741	1.3681	0.490487			0.595832	0.728198												-0.835528	-1.12571	-0.510165	-1.48617	-1.57439	-2.72439	-2.08482	-1.40988	0.124576	-1.55509	-0.187931	-0.0871124
K4BIP4	Mago nashi protein					0	0	RNA splicing [GO:0008380]	GO:0008380; GO:0035145	-2.7247	-2.801	-5.96699	-2.42845	-2.7996	-3.10234	-6.56648	-2.51983	-3.11527	-2.47291	-3.47434	-2.43392			0.705544	0.799556												-3.25333	-4.43456	-0.530505	-1.32363	-2.0333	-0.704652	-2.53533	-0.804583	-3.94374	-2.55035	-2.70196	-2.26394
A0A3Q7I7B3	Malate dehydrogenase (EC 1.1.1.37)			C2	C4	Solyc09g090140.3.1;	Solyc09g090140	carbohydrate metabolic process [GO:0005975]; malate metabolic process [GO:0006108]; tricarboxylic acid cycle [GO:0006099]	GO:0005975; GO:0006099; GO:0006108; GO:0030060	4.32375	4.17692	4.72868	4.48446	5.78053	5.97889	5.873	6.22824	6.27047	6.07345	6.45401	5.2068		+	0.000235002	0.0124585		C2		4.1502	0.00482358	1.53671		2.21674	0.0213164	1.57273		4.43463	4.36058	4.23664	4.9657	3.04585	3.15397	2.79389	3.36431	3.77469	3.57473	3.77337	4.63872
Q645N1	Malate dehydrogenase (EC 1.1.1.37)	mMDH			C4	0	0	carbohydrate metabolic process [GO:0005975]; malate metabolic process [GO:0006108]; tricarboxylic acid cycle [GO:0006099]	GO:0005975; GO:0006099; GO:0006108; GO:0030060	2.46556	2.28001	5.20394	3.38294	4.84372	4.20477	5.03381	4.55356	4.84471	4.50611	5.29792	4.48103			0.0652699	0.174267												3.93104	4.00112	3.75782	4.05313	2.886	2.52785	2.26544	2.91306	4.2035	3.79123	4.28861	4.04906
A0A3Q7HGQ2	Malate dehydrogenase (EC 1.1.1.37)				C4	Solyc07g062650.3.1;	Solyc07g062650	carbohydrate metabolic process [GO:0005975]; malate metabolic process [GO:0006108]; tricarboxylic acid cycle [GO:0006099]	GO:0005975; GO:0006099; GO:0006108; GO:0030060	5.55594	4.93098	7.85733	5.7762	7.16754	6.18668	7.14204	6.76124	7.37773	6.80223	7.75043	6.77221			0.189634	0.346796												6.09493	5.86767	6.24605	5.94896	5.43231	5.10161	5.2072	5.26861	6.98005	6.10079	6.62655	5.92758
A0A3Q7EZ95	Malate dehydrogenase (EC 1.1.1.37)					Solyc02g063490.3.1;	Solyc02g063490	carbohydrate metabolic process [GO:0005975]; malate metabolic process [GO:0006108]; tricarboxylic acid cycle [GO:0006099]	GO:0005975; GO:0006099; GO:0006108; GO:0030060	-2.30462	-1.61479	-2.33194	-0.868364	-1.38173	-0.39249	-2.77638	0.325168	0.246626	-0.72374	-0.469375	-1.33734			0.247606	0.414488												-3.45183	-4.75342	-7.61034	-2.00822	-4.00818	-5.26583	-5.37885	-4.73797	-1.98883	-1.57288	-6.26192	-1.47593
Q5NE17	Malate dehydrogenase (EC 1.1.1.82)	mdh				Solyc11g007990.2.1;	Solyc11g007990	carbohydrate metabolic process [GO:0005975]; malate metabolic process [GO:0006108]; NADH metabolic process [GO:0006734]; oxaloacetate metabolic process [GO:0006107]; tricarboxylic acid cycle [GO:0006099]	GO:0005975; GO:0006099; GO:0006107; GO:0006108; GO:0006734; GO:0030060; GO:0046554	1.82142	1.44131	0.276188	1.69553	1.27252	2.56275	1.11581	2.64289	2.1164	2.23916	1.66972	1.33744			0.422894	0.586865												1.94775	2.14396	1.15764	1.93151	0.866736	0.141196	-0.0452356	0.176363	-0.559184	1.25991	0.845915	1.24441
A0A3Q7EKQ6	Malic enzyme				C5	Solyc01g094200.3.1;	Solyc01g094200	0	GO:0004471; GO:0046872; GO:0051287	-1.52201	-1.7417	-1.89488	-0.976744	-1.70563	0.592789	-0.671101	0.128146	-0.668608	-1.25916	-0.964658	-1.38579			0.10204	0.236295												-0.945413	-1.02482	-2.33672	-0.660074	-5.8846	-4.84365	-4.64907	-5.49967	-6.17267	-3.25292	-6.70406	-2.64717
A0A3Q7HIS1	Malic enzyme					Solyc08g013860.3.1;	Solyc08g013860	0	GO:0004471; GO:0046872; GO:0051287	-4.7972	-3.72322	-4.10603	-2.52445	-3.08429	-1.22686	-3.22963	-2.74397	-1.85536	-2.71209	-2.30346	-3.23658			0.104803	0.240605												-5.79302	-3.76802	-5.14626	-4.79006	-5.45704	-6.38043	-8.34743	-5.04369	-5.70356	-3.75032	-5.185	-3.81809
O04936	Malic enzyme	LeME2				0	0	0	GO:0004471; GO:0046872; GO:0051287	2.05649	2.13757	1.00692	2.47833	2.41792	2.8334	2.2964	2.65606	2.20031	2.2511	1.48444	1.84234			0.128124	0.271286												-0.179252	-1.67141	-0.622727	0.375723	-0.804326	-1.60928	-1.19466	-0.745686	-1.27057	-1.01223	-1.13174	0.00592232
A0A3Q7JAV3	Malic enzyme					Solyc12g044600.3.1;	Solyc12g044600	0	GO:0004471; GO:0046872; GO:0051287	-4.18457	-4.20439	-5.16903	-2.72192	-3.85715	-3.78521	-4.75448	-2.20129	-4.8378	-4.01391	-3.10177	-3.08272			0.822104	0.882242												-1.21172	-1.60082	-1.29934	-0.628811	-1.95407	-2.3722	-2.86373	-3.25989	-5.20277	-1.41632	-2.35588	-1.97291
A0A3Q7G7G9	MAT1 domain-containing protein					Solyc04g071310.3.1;	Solyc04g071310	nucleotide-excision repair [GO:0006289]	GO:0005675; GO:0006289; GO:0061575	-5.26666	-2.98597	-2.30095	-2.11601	-1.70203	-1.98064	-3.81663	-3.58521	-6.66009	-4.14391	-2.42111	-4.02674			0.341492	0.506827												-2.34518	-2.1179	-2.11639	-1.60652	-1.67034	-1.76626	-0.966306	-1.54751	0.134191	-1.03497	-1.59248	-1.70266
A0A3Q7HYL3	Matrin-type domain-containing protein					Solyc09g008470.3.1;	Solyc09g008470	0	GO:0003676; GO:0005634; GO:0008270	-2.00796	-1.01773	0.168941	-1.07772	-2.19884	-3.63494	-2.90069	-3.7928	-2.20297	-5.88792	0.802068	-0.936311			0.278895	0.447485												-0.577008	-0.085783	-7.77456	-1.92719	-1.30509	-0.871327	-2.41865	-0.830637	-1.87582	-2.67307	-2.90368	-1.98202
I7JCM3	Matrix metalloproteinase (Matrix metalloproteinases protein 3)	SlMMP1				0	0	collagen catabolic process [GO:0030574]; extracellular matrix organization [GO:0030198]	GO:0004222; GO:0008270; GO:0030198; GO:0030574; GO:0031012	-3.81669	-1.46855	0.609749	-1.84961	-1.64274	-5.74952	-4.74553	-4.87514	-7.41404	-3.04048	-1.2979	-1.31832			0.291164	0.460004												-2.92777	-2.97143	-1.26479	-4.74405	-2.99016	-1.11632	-9.27938	-0.55517	-0.704715	-1.11911	-0.709839	-2.53347
K4CBT6	MBD domain-containing protein					Solyc07g008170.2.1;	Solyc07g008170	0	GO:0003677; GO:0005634	-2.01173	-3.22564	-2.85722	-2.48688	-6.24577	-0.0912323	-6.44879	-2.48306	-3.69319	0.257225	-4.74152	0.365691			0.552199	0.692843												1.10131	1.46335	0.363221	1.15817	1.30488	0.957437	1.10365	0.851536	0.0726957	1.70269	0.627712	1.05571
A0A3Q7J3M9	MBD domain-containing protein					Solyc12g009590.2.1;	Solyc12g009590	0	GO:0003677; GO:0005634	-1.28384	-0.496681	-1.52382	-0.244329	-3.52946	0.533247	-4.26107	-2.53428	-3.382	-0.407162	-3.47522	0.0679789			0.448572	0.607239												2.14097	3.12443	1.62143	2.37835	2.67369	2.84148	2.5141	2.72503	2.84059	2.46115	1.62451	1.29491
A0A3Q7GWR6	MBD domain-containing protein					Solyc06g068140.3.1;	Solyc06g068140	0	GO:0003677; GO:0005634	0.114807	0.473019	-0.0302696	-0.757864	-2.07224	0.494745	-1.94157	-2.57593	-3.37318	-0.319679	-1.0473	-0.29787			0.229824	0.397045												1.35739	2.71086	0.33151	1.96055	0.61482	0.692903	-0.293506	0.56955	1.84491	0.110883	0.183529	0.565977
K4DA31	MBD5					Solyc11g068740.2.1;	Solyc11g068740	0	GO:0003677; GO:0005634	-3.8034	-3.61828	-3.27866	-3.96788	-1.56463	-1.11886	-3.68733	-3.27107	-0.733799	-2.77232	-0.610465	-3.34103			0.111351	0.248584												-1.4251	-0.18401	-3.16967	-1.28289	-3.69687	-4.20062	-1.67566	-3.50356	-7.28323	-3.10402	-3.82089	-1.64681
A0A3Q7IJE3	Mediator of RNA polymerase II transcription subunit 10 (Mediator complex subunit 10)					Solyc08g065160.3.1;	Solyc08g065160	regulation of transcription by RNA polymerase II [GO:0006357]	GO:0003712; GO:0006357; GO:0016592	-0.536068	-5.49602	-0.617975	-4.26851	-5.188	-1.94016	-6.65764	-1.44902	-1.43802	-1.28091	-1.07761	-2.0783			0.327126	0.493183												-6.94021	-1.85152	-1.15412	-1.23063	-6.46938	-3.11453	-2.66765	-4.08097	-2.49528	-2.90178	-3.1872	-3.76323
K4CWY6	Metacaspase				C4	Solyc09g098150.3.1;	Solyc09g098150	0	0	1.54239	2.77615	2.66818	3.11029	2.16125	2.36223	2.27223	2.12879	2.13181	2.67211	2.10201	3.32764			0.633009	0.749726												2.11071	1.8361	1.94901	1.90904	1.04688	0.314254	0.999213	1.10508	2.93503	1.82007	2.30179	3.22049
P01076	Metallocarboxypeptidase inhibitor (Carboxypeptidase inhibitor) (MCPI)					Solyc07g007250.3.1;	Solyc07g007250	0	GO:0004866	1.24118	5.51386	4.45271	2.97828	0.133649	1.30547	2.80055	-3.83177	-0.394232	1.75901	-3.36335	2.037			0.117107	0.256081												-3.49713	-5.88818	-5.33636	-3.51722	-7.46733	-7.2251	-5.75581	-5.04198	-3.22887	-3.63181	-2.65523	-4.7664
A0A3Q7IZK1	Metallophos domain-containing protein					Solyc11g066290.2.1;	Solyc11g066290	0	GO:0016787	0.480209	0.396009	1.14124	0.271614	0.0710096	-0.526758	0.0405884	-0.703443	-0.31016	-0.600046	0.0382318	0.434505			0.037799	0.123499												-0.718692	-0.561974	0.467725	-1.33879	0.510833	1.08264	0.107188	0.357321	1.64733	0.280938	0.69124	-0.230888
A0A3Q7HZ74	Metallophos domain-containing protein					Solyc07g005120.3.1;	Solyc07g005120	0	GO:0016787	-1.05945	-1.56303	-1.63447	-2.83677	-2.69416	-4.55303	-2.08796	-7.3928	-2.60133	-2.18457	-4.68261	-2.38796			0.156778	0.308246												-2.34305	-1.84067	-1.49987	-2.3301	-2.29325	-2.35243	-2.42583	-1.93129	-1.87091	-2.7219	-2.34581	-2.12835
Q40158	Metallothionein-like protein type 2 B	MTB		C1	C4	0	0	0	GO:0046872	0.689831	0.415197	1.03955	0.0228729	-0.835893	-1.22848	-0.959429	-2.01058	-2.05703	-2.26119	-0.151292	-1.27096		+	0.00454042	0.038608		C1		2.68048	0.0095238	-1.80046		1.73982	0.0278862	-1.97698		-3.06022	-4.38766	-1.10206	-2.53305	-5.21449	-6.03044	-3.99984	-4.80955	-0.21466	-2.21958	-1.82035	-0.865471
G3K2M3	Methionine sulfoxide reductase A3 (EC 1.8.4.11)	MSRA3			C4	Solyc06g034020.3.1;	Solyc06g034020	cellular response to oxidative stress [GO:0034599]	GO:0005737; GO:0008113; GO:0034599; GO:0036456	0.119446	-0.409948	1.85165	0.0776157	0.491395	-0.831747	0.059864	-0.997596	0.0805035	-0.326765	0.32545	0.384158			0.400971	0.563766												-1.54613	-1.79084	-3.03796	-3.33748	-3.34376	-4.05186	-2.21377	-3.87435	-0.226098	-1.72079	-1.21241	-0.405437
G3K2M4	Methionine sulfoxide reductase A4 (EC 1.8.4.11)	MSRA4			C4	Solyc03g093690.3.1;	Solyc03g093690	cellular response to oxidative stress [GO:0034599]	GO:0005737; GO:0008113; GO:0034599; GO:0036456	7.48973	6.932	8.43988	6.40091	5.98987	5.3033	6.36227	5.77381	6.745	6.33785	7.16823	6.02858			0.0298858	0.108272												4.63263	4.48853	5.74725	4.74404	4.35189	4.18725	4.06494	4.5553	7.17855	5.92721	6.44083	6.47905
A0A3Q7IQV2	Methylenetetrahydrofolate reductase (EC 1.5.1.20)					Solyc11g008870.2.1;	Solyc11g008870	methionine metabolic process [GO:0006555]; tetrahydrofolate interconversion [GO:0035999]	GO:0004489; GO:0006555; GO:0035999	-0.243736	-0.351313	-1.51982	-0.702784	-0.980868	-0.160858	-1.2191	-0.429343	-1.28145	-1.02734	-0.902356	-1.11082			0.41686	0.579998												-1.39558	-0.876554	-0.702342	0.553526	-0.778514	-1.51761	-1.61906	-1.53764	-1.37672	-1.08319	-1.15697	-0.927711
A0A3Q7IGT1	Methylthioribose-1-phosphate isomerase (M1Pi) (MTR-1-P isomerase) (EC 5.3.1.23) (S-methyl-5-thioribose-1-phosphate isomerase) (Translation initiation factor eIF-2B subunit alpha/beta/delta-like protein)		eIF			Solyc08g022210.3.1;	Solyc08g022210	L-methionine salvage from methylthioadenosine [GO:0019509]; L-methionine salvage from S-adenosylmethionine [GO:0019284]	GO:0005634; GO:0005737; GO:0016021; GO:0019284; GO:0019509; GO:0046523	0.205868	0.275604	-0.688066	0.236074	-0.415582	0.788391	0.00226212	0.835093	-0.0475006	0.212151	-0.437119	0.334882			0.634178	0.750557												-0.129542	-0.0915146	-0.58925	-0.0659657	-0.65248	-0.742101	-1.40011	-1.11275	-2.76942	-0.738149	-1.57964	-0.985811
A0A3Q7G067	Methyltransf_11 domain-containing protein					Solyc04g040180.3.1;	Solyc04g040180	0	GO:0008168	-3.06841	-1.9803	-1.89239	-0.675951	0.150796	0.282705	0.566723	-1.18449	0.291044	-0.429443	0.00269222	0.447385			0.00803231	0.051192												-1.49962	-1.5074	0.266028	0.45491	-3.17975	-5.37959	-2.62776	-5.37831	-1.64495	-1.21472	0.0332012	-3.76569
A0A3Q7H6Y0	Methyltransf_11 domain-containing protein					Solyc07g025520.3.1;	Solyc07g025520	0	GO:0008168	-2.24321	-2.49053	-7.19955	-2.87072	-2.3149	-1.53933	-1.97384	-1.38657	-1.81528	-1.32792	-1.48107	-4.45522			0.275119	0.443312												-1.64833	-1.7296	-1.77524	-1.70348	-1.59224	-1.83379	-1.40171	-1.1631	-6.26792	-1.71478	-1.43046	-2.21877
A0A3Q7INC3	Methyltransf_2 domain-containing protein					Solyc10g085830.2.1;	Solyc10g085830	0	GO:0008171	2.09788	2.52996	1.81881	1.79676	2.07124	0.759043	1.40482	1.39375	1.66107	1.18327	1.30923	-2.6888			0.203704	0.364537												1.12094	0.725471	2.74029	-1.92579	1.50654	-3.43891	2.33184	-2.98862	4.29917	2.52236	3.41539	2.00476
Q9M7N6	MFP1 attachment factor 1	MAF1		C1		0	0	0	GO:0005635; GO:0005794; GO:0016363	6.80994	6.65292	7.4806	6.02526	5.594	4.30359	5.552	4.47668	5.1121	5.02289	6.0066	5.93674		+	0.00749295	0.0492455		C1		2.06558	0.0144801	-1.76061		1.65259	0.0304949	-1.2226		5.25151	5.2057	6.78251	4.9778	6.52996	7.24606	7.47378	7.05693	7.80698	6.52765	6.95871	5.83753
A0A3Q7FUB1	Mg-por_mtran_C domain-containing protein					Solyc03g118240.3.1;	Solyc03g118240	chlorophyll biosynthetic process [GO:0015995]	GO:0015995; GO:0046406	1.18803	0.489046	-0.560431	0.150463	-0.403466	0.707264	-0.68903	1.03127	0.332438	0.471306	-0.217647	-0.173043			0.898531	0.930597												1.31049	1.03008	0.515265	1.32175	0.462234	0.167388	-0.213401	-0.20863	-0.528331	0.0844584	-0.974535	0.591713
A0A3Q7J6X7	Mg-protoporphyrin IX chelatase (EC 6.6.1.1)					Solyc10g008740.3.1;	Solyc10g008740	chlorophyll biosynthetic process [GO:0015995]; photosynthesis [GO:0015979]	GO:0005524; GO:0009507; GO:0015979; GO:0015995; GO:0016851	3.3672	2.81833	4.12095	2.64635	1.83565	4.36835	2.77067	4.43275	3.97134	4.48654	3.12116	3.19458			0.76828	0.847648												4.33371	4.63212	4.48932	4.74986	3.71646	2.51083	1.71994	2.22614	2.78482	3.90993	3.15486	4.6452
A0A3Q7J3U5	MI domain-containing protein		Homologous to eIFiso4G1 AT5G57160, 60.8% identity, E-value 0, 99% query coverage. MA-3 and eIF4G domain, translation initiation (https://prosite.expasy.org/doc/PS51366), may be linked to nonsense mediated mRNA decay (Ryu et al 2013)	C1		Solyc12g009960.2.1;	Solyc12g009960	0	GO:0003723	-3.35269	-3.30569	-3.56543	-3.23704	-3.39681	-2.71487	-3.41964	-3.57512	-4.93314	-5.92144	-5.30974	-4.29279		+	0.000455096	0.0150013		C1		0.162634	0.687647	0.0886004		1.90422	0.0244498	-1.74907		-5.29223	-6.9126	-6.29436	-5.77005	-4.7687	-5.65203	-5.40042	-3.01319	-4.1506	-6.10011	-5.60174	-5.41407
A0A3Q7HRS0	MI domain-containing protein			C1		Solyc08g077700.3.1;	Solyc08g077700	translation [GO:0006412]	GO:0003723; GO:0003735; GO:0005840; GO:0006412	-1.16885	-1.39508	-2.78635	-1.75023	-4.18228	-4.18922	-3.79326	-3.80754	-5.03784	-2.88926	-3.77277	-2.98908		+	0.00366387	0.0360979		C1		2.2392	0.0123969	-2.21795		1.62187	0.0309293	-1.89711		-3.64328	-4.67168	-2.36107	-3.29531	-2.33783	-2.80323	-2.90374	-2.70813	-2.49491	-2.75568	-2.54514	-2.74605
A0A3Q7H3K1	MI domain-containing protein					Solyc07g005810.3.1;	Solyc07g005810	0	GO:0003723	-4.27043	-2.27651	-0.70257	-1.02802	-0.879216	-4.77499	-0.0803185	-4.93703	0.425131	0.621542	-4.78026	-0.459491			0.612122	0.737947												-5.69738	-5.33147	-0.163812	-4.26696	-0.706546	-6.03061	-7.07427	-7.46769	-1.61403	-7.17785	-2.952	-0.417906
B1N662	Mitochondrial carrier protein				C5	Solyc10g079200.2.1;	Solyc10g079200	mitochondrial L-ornithine transmembrane transport [GO:1990575]	GO:0000064; GO:0016021; GO:1990575	0.992949	0.720619	0.725765	0.917807	1.55688	2.59965	0.905149	2.0829	1.47565	0.610624	1.28501	0.639787			0.0529349	0.152961												1.47946	1.32922	1.0746	2.11627	0.799968	0.508382	0.0997858	0.0450802	0.833816	0.415793	0.327185	1.02299
A0A3Q7JDV9	Mitochondrial fission 1 protein					Solyc12g099770.2.1;	Solyc12g099770	mitochondrial fission [GO:0000266]; peroxisome fission [GO:0016559]	GO:0000266; GO:0005741; GO:0016021; GO:0016559	-2.7307	-6.79929	-3.10033	-5.26668	-3.25277	-2.03333	-3.11608	-3.75272	-3.1826	-1.50852	-2.14631	-3.24984			0.135926	0.281694												-5.37364	-6.07479	-3.38563	-2.5376	-6.33915	-2.45364	-5.08532	-4.27457	-3.39242	-3.73029	-3.45642	-7.76584
A0A3Q7HIX1	Mitogen-activated protein kinase (EC 2.7.11.24)					Solyc08g014420.3.1;	Solyc08g014420	0	GO:0004707; GO:0005524	-2.33293	-3.73279	-2.35203	-1.19394	-2.48212	-1.23293	-2.63256	-1.4594	-4.67139	-1.14388	-4.16028	-3.00483			0.323284	0.488771												-1.71323	-2.81012	-2.46148	-2.03147	-2.91147	-3.15942	-5.76521	-3.94306	-3.60084	-2.8007	-4.92075	-2.51856
A0A3Q7E8A8	ML domain-containing protein					Solyc01g006900.3.1;	Solyc01g006900	intracellular sterol transport [GO:0032366]	GO:0032366	5.03256	5.24777	6.14107	6.1538	6.7238	6.14322	7.00847	6.01863	6.95687	6.45622	7.06567	6.91795			0.0139329	0.0685285												6.11483	5.68608	6.28287	5.65719	6.41348	7.82366	7.1833	7.36403	6.68484	6.43816	6.91627	6.21788
Q6UJX4	Molecular chaperone Hsp90-1	Hsp90-1				Solyc12g015880.2.1;	Solyc12g015880	cellular response to heat [GO:0034605]; protein folding [GO:0006457]; protein stabilization [GO:0050821]	GO:0005524; GO:0005737; GO:0005829; GO:0005886; GO:0006457; GO:0009986; GO:0032991; GO:0034605; GO:0048471; GO:0050821; GO:0051082	2.47189	3.01714	1.26196	2.47666	1.91267	3.00309	1.47806	2.04088	0.508236	1.91975	1.03484	2.10291			0.216705	0.379909												2.38112	2.3085	1.59514	3.29197	2.54356	1.23081	1.08608	1.4162	1.81285	1.88294	1.07519	2.01814
Q53Z32	Molecular chaperone Hsp90-2	Hsp90-2				0	0	protein folding [GO:0006457]	GO:0005524; GO:0006457; GO:0051082	0.00787544	0.0353413	-2.40853	-0.24885	-1.05371	0.117283	-1.0082	-0.652282	-1.96094	-0.855623	-2.25447	-1.10382			0.274593	0.442895												-0.896831	-1.20178	-2.2729	0.278303	-0.946773	-2.98488	-3.34507	-2.04671	-2.85268	-2.10878	-3.48508	-1.92539
A0A3Q7FC00	Molybdopterin synthase sulfur carrier subunit (Molybdenum cofactor synthesis protein 2 small subunit) (Molybdenum cofactor synthesis protein 2A) (MOCS2A) (Sulfur carrier protein MOCS2A)					Solyc02g090010.2.1;	Solyc02g090010	Mo-molybdopterin cofactor biosynthetic process [GO:0006777]	GO:0000166; GO:0005829; GO:0006777; GO:0019008; GO:0030366	-1.33212	-0.642855	0.273499	-0.637459	-1.02369	-1.76263	-1.32964	-2.07769	-1.11333	-1.75152	-1.02401	-1.11057			0.0628074	0.169905												-2.23188	-2.02421	-0.566689	-3.24721	-2.08301	-2.40171	-1.01337	-2.76403	0.0220232	-0.841447	-1.4505	-1.33945
Q49B52	Monodehydroascorbate reductase (EC 1.6.5.4)	MDHAR				0	0	0	GO:0016656; GO:0050660	-0.615879	-2.67455	-1.09499	-1.361	-0.766154	-0.875238	-0.919121	-0.753903	-1.73761	0.270273	0.0287962	-1.27929			0.371687	0.53818												-2.01907	-2.11561	-2.45694	-1.48518	-3.02007	-8.35413	-6.04985	-5.75673	-2.64987	-1.86907	-1.41826	-4.61539
A0A3Q7F7V8	MOSC domain-containing protein			C2		Solyc02g081890.3.1;	Solyc02g081890	0	GO:0008375; GO:0016020; GO:0030151; GO:0030170	-3.81349	-4.47652	-3.13344	-3.32937	-0.621997	-1.10836	-0.293201	-0.841563	-0.293009	-1.47706	0.4479	-1.88871		+	0.000402628	0.0149022		C2		3.36811	0.00700927	2.97192		2.20267	0.0213164	2.88549		-3.06667	-4.60959	-6.29531	-4.82049	-4.15265	-4.94436	-6.70398	-4.87522	-2.97238	-5.77942	-5.05137	-4.54132
A0A3Q7GAC5	MPN domain-containing protein			C2		Solyc04g079200.3.1;	Solyc04g079200	0	GO:0008237; GO:0061578	-0.0204601	0.42498	0.0666962	1.00447	1.44813	2.3907	1.97462	2.26739	1.81937	1.83665	2.03621	1.42611		+	0.000417664	0.0149022		C2		2.71111	0.0095238	1.65129		2.40906	0.0195273	1.41066		2.38977	2.31693	0.796952	2.49809	1.85951	1.97365	0.807981	1.42354	-0.708781	1.12461	0.420744	0.450272
A0A3Q7E9U3	MPN domain-containing protein					Solyc01g008370.3.1;	Solyc01g008370	0	GO:0005838	-1.49891	-1.32511	-4.9294	-0.611923	-0.421288	0.0460815	-0.552753	-0.428124	-0.795771	-1.13046	-1.721	-0.798842			0.153807	0.304422												0.411244	-0.229282	-0.906831	0.270895	0.214864	0.340924	-0.979337	0.172966	-2.78835	-0.794816	-1.47447	-0.917183
A0A3Q7H4R2	MPN domain-containing protein					Solyc07g009160.3.1;	Solyc07g009160	0	GO:0072546	-7.10867	-4.78651	-4.9647	-2.42256	-1.63902	-1.77106	-2.09367	-1.99665	-3.46012	-3.79428	-2.29732	-2.35474			0.0203964	0.0861682												-1.62262	-1.72596	-2.12711	-2.94036	-1.59254	-1.37027	-9.142	-2.57269	-4.43542	-4.41946	-2.50841	-2.71913
K4CS51	MRLK1 (Fragment)	MRLK1				0	0	protein autophosphorylation [GO:0046777]	GO:0004672; GO:0005524; GO:0005886; GO:0009506; GO:0046777	-3.60168	-3.00065	-1.85745	-2.99484	-3.50524	-3.41913	-3.08768	-3.64882	-3.29756	-3.21322	-2.73364	-3.24316			0.297052	0.464313												-3.36586	-2.81201	-1.53675	-2.40906	-1.9853	-1.85176	-1.73517	-1.72303	-0.855193	-1.93485	-1.52595	-2.45711
K4BC63	MRLK5			C2		Solyc02g089090.3.1;	Solyc02g089090	protein autophosphorylation [GO:0046777]	GO:0004672; GO:0005524; GO:0005886; GO:0009506; GO:0016021; GO:0046777	-8.08405	-7.68833	-7.66363	-5.80693	-4.92604	-5.26171	-3.86536	-4.22633	-7.37682	-5.33326	-5.48758	-5.25191		+	0.00688156	0.0471483		C2		2.22217	0.0123969	2.74088		1.04191	0.092153	1.44834		-5.53156	-6.11945	-3.85623	-4.32993	-5.32004	-4.59276	-2.89429	-3.00739	-3.95506	-3.22295	-2.3905	-5.04109
A0A3Q7GQ43	MSP domain-containing protein			C1		Solyc06g034220.3.1;	Solyc06g034220	0	GO:0005789; GO:0016021	-0.911844	-0.985771	-0.659286	-1.67876	-1.92979	-2.12752	-1.88546	-2.72196	-3.19198	-2.57187	-2.07087	-2.1008		+	0.00390231	0.0368184		C1		2.03761	0.0147045	-1.10727		2.20219	0.0213164	-1.42496		-3.00716	-1.98954	-2.09507	-2.07102	-1.85818	-2.11852	-1.82001	-2.80669	-3.50275	-1.72956	-1.888	-2.41522
A0A3Q7HG29	Multifunctional fusion protein [Includes: Uridine kinase (EC 2.7.1.48);Fructose-bisphosphate aldolase (EC 4.1.2.13)]				C5	Solyc07g065900.3.1;	Solyc07g065900	CTP salvage [GO:0044211]; glycolytic process [GO:0006096]; nucleoside metabolic process [GO:0009116]; UMP salvage [GO:0044206]	GO:0004332; GO:0004849; GO:0005524; GO:0006096; GO:0009116; GO:0044206; GO:0044211	3.03394	2.2379	2.63232	2.75747	3.58736	4.25517	3.56299	4.45973	4.49316	3.60751	3.86369	2.47151			0.0309304	0.111												2.5332	2.66394	2.41442	2.65689	1.34132	1.42594	0.759665	1.11075	1.21324	1.23684	0.875584	2.06819
Q152U9	Multiprotein bridging factor 1a	MBF1				0	0	0	GO:0003677; GO:0005634	1.4507	1.17129	2.15208	-0.592329	2.17867	1.6103	1.47517	-0.0491381	2.31999	-0.519375	4.04013	0.430268			0.881148	0.919729												-0.559857	1.04211	-0.633883	-0.701218	-0.495912	0.196303	-1.03547	-0.700583	2.24146	-1.03306	-1.05381	-1.48859
A0A3Q7GP62	Mur_ligase_M domain-containing protein					Solyc05g052920.3.1;	Solyc05g052920	0	GO:0004326; GO:0005524	-2.94543	-3.63857	-5.39421	-4.26521	-3.72155	-2.344	-4.23218	-2.44969	-3.41665	-3.02033	-2.87757	-5.25618			0.511027	0.655981												-4.73085	-5.5555	-1.46645	-2.98581	-5.16892	-5.28202	-4.16903	-5.54303	-4.56782	-4.44644	-5.9948	-4.28014
A0A0G2SJC2	N2-acetylornithine deacetylase	NAOD				0	0	0	GO:0016787	4.26132	4.98259	5.49968	5.07352	4.69457	5.45993	5.54129	5.3584	5.2603	6.67667	3.30066	5.28066			0.88541	0.922735												4.33506	3.52993	4.436	4.417	4.1242	5.17883	4.81921	5.19233	4.0418	4.26115	4.66766	4.03538
A0A3Q7HVC4	NAC domain-containing protein					Solyc06g073050.3.1;	Solyc06g073050	regulation of transcription, DNA-templated [GO:0006355]	GO:0003677; GO:0005634; GO:0006355; GO:0016021; GO:0016787	-5.63582	-3.87468	-4.11266	-2.64126	-2.60043	-2.1048	-1.14342	-2.1455	-1.38911	-1.9818	-2.20046	-2.14868			0.00779974	0.0506591												-4.57782	-4.45618	-4.54621	-4.5104	-4.54569	-4.98537	-3.50313	-5.96485	-2.68916	-3.8138	-3.15758	-4.09214
A0A3Q7IKU9	NAC-A/B domain-containing protein					Solyc10g081030.2.1;	Solyc10g081030	0	GO:0005854; GO:0016021	3.90526	3.78327	3.0366	3.72467	2.75615	3.22428	2.54077	1.98034	0.929945	2.96961	2.42173	3.38833			0.0959995	0.227636												4.31993	5.10355	3.88448	4.55194	4.56445	5.55412	4.88472	6.41655	4.21848	3.55258	3.78307	3.8646
A0A3Q7FMF3	NAC-A/B domain-containing protein					Solyc03g080160.3.1;	Solyc03g080160	0	GO:0005854	-0.209223	1.12128	-0.0880585	0.323242	-2.14163	0.608751	-1.09841	-1.32575	-3.1343	0.146709	-2.27405	-0.991092			0.109755	0.24605												1.32356	1.50808	1.35882	1.47032	1.36095	1.69539	1.14054	2.60992	0.021636	0.823792	0.226572	0.93014
A0A3Q7IJE5	NAC-A/B domain-containing protein					Solyc10g078150.2.1;	Solyc10g078150	0	GO:0005854	-0.927795	-0.71283	-0.980654	-1.31719	-2.1832	-4.59161	-8.45376	-4.47949	-3.69166	-0.444775	0.210681	-6.84056			0.120763	0.260241												0.154534	0.910011	-0.507173	0.455023	-0.218314	1.87485	-0.00776196	2.73333	0.683105	-0.153123	-0.0463409	-5.96367
K4D4H5	N-acetylglutamate kinase					Solyc11g005620.1.1;	Solyc11g005620	arginine biosynthetic process [GO:0006526]	GO:0003991; GO:0006526; GO:0009534; GO:0034618	-3.46348	-0.493851	-1.22314	-0.321909	-1.41833	-1.03373	-1.14254	-0.27638	-1.21324	-0.684586	-2.06263	-0.594604			0.837479	0.890864												-0.423192	-1.3466	-2.19049	-0.393736	-1.59333	-2.5152	-2.22489	-3.0963	-5.70556	-2.24882	-2.37826	-1.70552
K4B381	N-acetylglutamate-5-P reductase	NAGPR				0	0	arginine biosynthetic process [GO:0006526]	GO:0003942; GO:0006526; GO:0046983; GO:0051287	1.08954	0.210205	-0.718281	0.523581	1.17274	2.49634	0.992172	2.444	2.20385	2.0051	0.840014	0.397429			0.070635	0.183637												0.934979	1.44851	-1.61327	1.01944	-0.82418	-2.32716	-2.28872	-1.99817	-2.47112	-0.331605	-1.32279	-0.418825
A0A3Q7IIN2	N-acetyltransferase domain-containing protein					Solyc10g074910.2.1;	Solyc10g074910	0	GO:0008080	-1.46424	-3.17036	-2.55089	-1.58121	-6.70999	0.0569153	-2.65165	-0.658166	-0.809299	-0.3776	-5.4865	-0.541417			0.915387	0.940032												0.497531	0.301771	-2.10615	0.215588	-1.18164	0.556382	-0.0671453	-0.274143	-8.32366	-0.806838	-2.25241	-1.12696
A0A3Q7I008	NAD(P)-bd_dom domain-containing protein			C2		Solyc09g010930.3.1;	Solyc09g010930	0	0	4.05562	4.03869	5.16447	4.07879	5.98214	5.68173	6.41487	5.97079	6.23199	6.21746	6.94591	5.70591		+	0.000467444	0.0150787		C2		2.40751	0.0105287	1.67799		2.66948	0.0173901	1.94092		5.10833	5.19643	4.46149	5.13146	4.87384	5.5109	4.94407	4.915	6.00734	4.61526	5.11524	4.76469
A0A3Q7IE43	NAD(P)-bd_dom domain-containing protein			C2		Solyc08g006510.3.1;	Solyc08g006510	0	0	-2.92529	-5.02351	-7.10618	-2.62256	-0.112885	0.294281	-0.614223	0.0178061	0.468025	-1.09831	-0.730262	-2.26885		+	0.00386543	0.0368184		C2		1.62656	0.0273774	4.31563		1.46017	0.0393777	3.51204		-0.710294	-0.212503	-3.97187	-1.24184	-2.52403	-2.7873	-3.62725	-3.22663	-4.75287	-2.42495	-2.63082	-2.46425
A0A3Q7FZG5	NAD(P)-bd_dom domain-containing protein				C5	Solyc04g011400.3.1;	Solyc04g011400	0	0	0.650887	1.18756	0.324232	0.979443	0.821362	1.98196	0.983459	1.38971	1.15105	1.18463	0.426921	0.990275			0.26794	0.43535												1.28453	1.35698	0.913577	1.43102	0.471541	0.689349	0.0591059	0.356815	-0.446782	0.141376	-0.570084	0.632502
A0A3Q7GM40	NAD(P)-bd_dom domain-containing protein				C2	Solyc06g005710.3.1;	Solyc06g005710	0	0	3.36905	2.4397	1.08358	2.03119	1.4835	3.56938	0.939907	2.26869	2.35071	1.77682	2.05983	1.52907			0.890261	0.924182												2.21138	2.30526	1.81821	1.53373	1.71574	2.67887	1.70617	2.10766	0.961123	0.979669	0.786592	1.19658
A0A3Q7FNK6	NAD(P)-bd_dom domain-containing protein					Solyc02g070770.3.1;	Solyc02g070770	0	0	-1.60259	-2.09713	-2.21755	-1.8575	-0.970374	-1.57275	-1.63844	-1.14065	-0.571196	-3.22901	-2.86018	-1.76612			0.333182	0.4993												-1.25212	-1.67901	-3.69754	-3.12698	-2.1652	-2.66654	-2.24204	-1.69878	-1.00663	-1.78466	-1.18171	-1.87497
A0A3Q7IHG3	NAD(P)-bd_dom domain-containing protein					Solyc10g051095.1.1;	Solyc10g051095	0	0	2.158	1.34504	1.52295	0.971018	0.660615	0.672089	0.311478	1.39064	1.54315	0.917099	1.73308	0.789912			0.132159	0.277496												0.543904	-0.114368	0.474641	0.0570107	-0.26846	-0.402186	-1.39382	-0.90604	2.41792	0.271041	0.0971756	0.0329037
A0A3Q7I365	NAD(P)-bd_dom domain-containing protein					Solyc09g064450.3.1;	Solyc09g064450	0	0	0.138857	0.0354652	-0.415644	0.0991917	0.661473	0.611477	0.122402	0.465991	0.409657	-0.156796	0.053462	0.232669			0.0507459	0.149817												0.389083	0.0842171	-0.113969	0.907719	0.504954	0.435725	0.471906	-0.00597763	-0.819251	0.178246	-0.0566559	0.500679
A0A3Q7EGF4	NAD(P)-bd_dom domain-containing protein					Solyc01g067290.2.1;	Solyc01g067290	0	0	-1.92799	-4.72576	-3.77437	-4.79182	-5.60541	-4.2043	-6.17535	-3.682	-3.98975	-3.24062	-4.4373	-4.15486			0.323853	0.489076												-4.25968	-4.08016	-4.56248	-4.14882	-4.5674	-5.0608	-5.73091	-5.74	-4.4633	-4.68325	-4.81325	-4.85988
A0A3Q7HTP1	NAD(P)-bd_dom domain-containing protein					Solyc08g076450.3.1;	Solyc08g076450	0	0	-1.60118	-1.11359	-7.14916	0.0526428	0.539124	1.54775	-0.215723	1.30469	1.43701	0.21101	-0.0687685	-0.106498			0.0859558	0.21244												0.736806	1.07458	0.0749788	0.901688	0.234359	0.368281	-0.373691	0.214285	-0.442447	-0.17109	-0.387594	0.535389
A0A3Q7FSS4	NAD(P)H-hydrate epimerase (EC 5.1.99.6) (NAD(P)HX epimerase)					Solyc03g113780.3.1;	Solyc03g113780	pyridoxine biosynthetic process [GO:0008615]	GO:0004733; GO:0008615; GO:0010181; GO:0046872; GO:0052856	-2.18422	-2.6917	-2.73351	-1.95754	-1.57841	-0.556757	-1.74365	-0.261716	-1.11411	-0.883326	-1.96905	-2.443			0.0427398	0.135048												-1.20319	-1.73076	-3.24809	-0.891455	-1.92481	-3.71889	-4.79244	-5.71994	-1.49022	-2.53018	-3.81298	-2.46207
Q2MI46	NAD(P)H-quinone oxidoreductase subunit I, chloroplastic (EC 7.1.1.-) (NAD(P)H dehydrogenase subunit I) (NDH subunit I) (NADH-plastoquinone oxidoreductase subunit I)	ndhI				0	0	photosynthesis, light reaction [GO:0019684]	GO:0005506; GO:0008137; GO:0009535; GO:0019684; GO:0048038; GO:0051539	-4.34243	-3.7765	-4.07961	-1.29936	-1.5928	-1.64945	-1.89492	-1.12797	-2.79229	-2.80264	-3.05744	-1.67331			0.0565161	0.159007												-0.63828	-4.25801	-2.48492	-1.70526	-1.42819	-0.278537	-6.30135	-0.653259	-2.38467	-4.42724	-5.07277	-8.69836
Q2MI96	NAD(P)H-quinone oxidoreductase subunit K, chloroplastic (EC 7.1.1.-) (NAD(P)H dehydrogenase subunit K) (NADH-plastoquinone oxidoreductase subunit K)	ndhK				0	0	aerobic respiration [GO:0009060]; electron transport coupled proton transport [GO:0015990]; photosynthesis, light reaction [GO:0019684]	GO:0005506; GO:0008137; GO:0009060; GO:0009535; GO:0015990; GO:0019684; GO:0045272; GO:0048038; GO:0051539	-0.544497	-2.36586	-3.51328	-1.95086	-2.23987	-4.20524	-4.90539	-1.72263	-3.6773	-4.78078	-3.80937	-2.84787			0.190251	0.347686												-2.67961	-2.11228	-2.73364	-1.96811	-2.3656	-3.01193	-2.89501	-3.92053	-8.14116	-2.94871	-3.37578	-3.10086
A0A3Q7F8L3	NADH dehydrogenase [ubiquinone] flavoprotein 1, mitochondrial (EC 1.6.99.3) (EC 7.1.1.2)					Solyc02g087240.3.1;	Solyc02g087240	0	GO:0005743; GO:0008137; GO:0010181; GO:0046872; GO:0051287; GO:0051539; GO:0070469	-1.64362	-2.13175	-3.51608	-1.6869	-2.6929	-0.725254	-2.81592	-1.65285	-2.07426	-1.94766	-3.20444	-2.84745			0.664671	0.770257												-3.0167	-2.34357	-3.60843	-1.60065	-3.55587	-4.12443	-4.3584	-4.61499	-2.2398	-3.53327	-4.15314	-2.92441
K4B3H5	NADH dehydrogenase [ubiquinone] iron-sulfur protein 8					Solyc01g109620.3.1;	Solyc01g109620	aerobic respiration [GO:0009060]; mitochondrial electron transport, NADH to ubiquinone [GO:0006120]; mitochondrial respiratory chain complex I assembly [GO:0032981]	GO:0005747; GO:0006120; GO:0009060; GO:0016651; GO:0032981; GO:0051539	-5.44834	-1.30691	-3.91564	-2.93516	-3.57743	0.0474243	-3.84543	-2.11443	-2.26217	-5.01349	-5.7959	-2.75769			0.459365	0.615098												-0.158183	0.363169	-1.51174	-0.0855503	-0.601361	-0.944489	-2.06668	-0.692238	-5.92833	-1.06572	-1.73964	-1.00935
A0A290WKX8	NADH dehydrogenase subunit 9 (Nad9)	nad9				Solyc00g019950.1.1;	Solyc00g019950	0	GO:0005739; GO:0008137	-1.65663	-1.25212	-4.58764	-1.41341	-1.4472	-1.94138	-2.46061	-0.790444	-2.06621	-1.63935	-2.45359	-1.70874			0.742797	0.828779												-1.33755	-1.67009	-2.05291	-0.949137	-1.41844	-2.13615	-2.28834	-0.834793	-5.86949	-1.69958	-2.09689	-1.77699
A0A3Q7IM46	NADH-cytochrome b5 reductase (EC 1.6.2.2)			C1		Solyc10g081440.2.1;	Solyc10g081440	0	GO:0004128; GO:0016021	-1.0463	-1.32858	-1.0178	-0.940416	-0.765248	-0.997852	-1.70581	-1.51866	-3.04801	-2.74651	-1.88026	-1.80729		+	0.00567952	0.043127		C1		0.278711	0.527658	-0.163616		1.66532	0.0300646	-1.28724		-0.687957	-1.47095	-1.7316	-0.743317	-1.21243	-3.44698	-2.64417	-2.28971	-1.20784	-1.74832	-1.55158	-1.59711
A0A3Q7HB75	NADH-cytochrome b5 reductase (EC 1.6.2.2)				C4	Solyc05g018520.3.1;	Solyc05g018520	0	GO:0004128	4.95444	4.01467	6.00252	3.91055	3.70253	2.19784	3.59912	2.67249	3.4302	3.32341	4.18935	3.42667			0.0295736	0.108272												2.6175	2.54367	3.63694	2.58419	2.51402	0.944177	1.85592	1.46506	4.55212	3.38315	3.99819	3.61158
A0A3Q7HFV9	NADH-u_ox-rdase domain-containing protein					Solyc07g065280.3.1;	Solyc07g065280	0	GO:0016021	2.14455	2.17278	2.91387	1.75834	2.49496	1.77816	2.44016	2.08957	2.90567	1.55939	3.02497	2.14055			0.84404	0.894991												1.58377	2.25951	2.57082	1.0554	1.97779	2.88374	2.91407	2.84961	3.18019	1.76338	3.04292	1.6474
A0A3Q7J565	NADPH-protochlorophyllide oxidoreductase (EC 1.3.1.33)					Solyc12g013710.2.1;	Solyc12g013710	chlorophyll biosynthetic process [GO:0015995]; photosynthesis [GO:0015979]	GO:0009507; GO:0015979; GO:0015995; GO:0016630	1.83039	0.425549	-2.65854	-1.45036	-5.6175	1.00418	-6.48728	0.138881	-1.87238	0.235853	-1.6011	-1.69054			0.473402	0.624497												-0.96552	-0.598417	-3.5041	0.00976372	-1.57872	-1.2192	-3.95138	-3.03122	-4.68769	-2.99064	-4.59298	-2.02428
A0A3Q7HEX8	NADPH-protochlorophyllide oxidoreductase (EC 1.3.1.33)					Solyc07g054210.3.1;	Solyc07g054210	chlorophyll biosynthetic process [GO:0015995]; photosynthesis [GO:0015979]	GO:0009507; GO:0015979; GO:0015995; GO:0016630	2.06204	1.17315	-0.339985	-0.191162	-0.810262	3.21022	-0.578186	3.00973	2.20881	2.04987	0.994712	-0.530723			0.872119	0.914235												1.87106	1.9636	0.509292	1.82522	0.98935	-0.217023	-1.60822	-1.52804	-2.10331	-0.140498	-2.2031	0.843605
A0A3Q7H7R1	Nascent polypeptide-associated complex subunit beta			C2		Solyc07g008720.3.1;	Solyc07g008720	defense response [GO:0006952]	GO:0006952	2.41273	2.15489	2.43442	2.03863	3.44599	3.57346	3.31373	2.97588	3.20335	3.1809	3.52931	3.00581		+	0.000145983	0.0106327		C2		3.11609	0.00755658	1.0671		3.22263	0.0144004	0.969676		3.86838	4.30946	2.6214	4.03916	4.23757	4.90785	4.13643	4.73584	3.12798	3.32036	2.95479	2.817
A0A3Q7HZQ6	Nascent polypeptide-associated complex subunit beta					Solyc09g010330.3.1;	Solyc09g010330	0	0	-0.253082	-1.84877	0.648041	-1.25745	1.51301	0.46874	-0.629009	0.890616	-7.02974	-3.95016	2.09298	1.01049			0.424265	0.587546												2.09311	2.39458	0.456124	2.03916	2.13585	0.925368	1.7409	0.928202	-7.81017	0.442241	0.350163	0.954796
Q9XGI9	N-carbamoylputrescine amidase (EC 3.5.1.53)	CPA				Solyc11g068540.2.1;	Solyc11g068540	putrescine biosynthetic process from arginine [GO:0033388]	GO:0033388; GO:0050126	-1.57685	-0.263519	-1.23579	-0.79381	-0.307031	-0.243717	-0.05937	-0.388463	0.116949	-0.0741978	-0.982121	-0.214168			0.0793616	0.199337												-0.537496	-0.35767	-0.36966	-0.838253	-0.352172	-0.311149	-0.434632	-0.538311	-3.96198	-0.635417	-1.49699	-0.653921
A0A3Q7ISI7	Ncstrn_small domain-containing protein				C3	Solyc11g011480.2.1;	Solyc11g011480	protein processing [GO:0016485]	GO:0016021; GO:0016485	-1.35027	-1.49299	-1.08269	-3.10647	-3.60019	-5.78825	-3.03432	-6.61763	-5.18033	-5.32015	-4.64909	-3.00796			0.0155812	0.0726033												-4.88838	-4.16641	-3.92875	-3.15921	-2.50456	-1.88769	-1.37812	-2.77553	-2.07296	-2.35566	-2.48761	-3.17628
A0A3Q7FD22	Neutral ceramidase (EC 3.5.1.23)		Ceramide and sphingolipid metabolism, may cleave ceramide into sphingosine and fatty acids. In A. thaliana, a ceramidase knockdown was dwarfed, reduced leaf size (Jian-xin wu, et al. 2015)		C1	Solyc03g006140.3.1;	Solyc03g006140	ceramide catabolic process [GO:0046514]	GO:0017040; GO:0046514; GO:0102121	-1.76435	-0.343262	-0.71129	-0.0926857	-0.920754	-0.668489	-0.414066	-0.625487	-2.69132	-1.1299	-1.88988	-0.0904398			0.325456	0.491219												1.14034	0.636328	1.29029	0.751169	2.03197	2.52017	2.66274	2.35382	1.2822	1.58133	1.96284	1.19057
Q8GZD8	Neutral leucine aminopeptidase preprotein (EC 3.4.11.1)	LapN			C4	Solyc12g010040.2.1;	Solyc12g010040	0	GO:0004177; GO:0005737; GO:0008235; GO:0030145	1.72209	1.56524	0.453001	1.81577	2.00886	3.04305	1.98493	2.92864	2.58635	1.83187	1.87525	1.77923			0.0514282	0.150233												1.39	1.52924	1.0619	1.78974	0.780255	-0.184773	0.361485	0.106058	1.27425	0.884866	1.21383	0.877468
A0A3Q7IQT6	Nfu_N domain-containing protein					Solyc11g007120.2.1;	Solyc11g007120	iron-sulfur cluster assembly [GO:0016226]	GO:0005506; GO:0016226; GO:0051536	0.43219	1.37249	1.64459	1.6337	1.97596	0.836454	1.92161	1.28397	1.51819	1.09649	1.5084	1.68474			0.774977	0.852571												1.25007	1.17823	1.60598	0.926941	1.549	0.797839	1.41307	0.871517	2.46902	1.63447	2.18969	1.77241
A0A3Q7FZQ7	Nicotinate phosphoribosyltransferase (EC 6.3.4.21)					Solyc02g093290.3.1;	Solyc02g093290	NAD biosynthetic process [GO:0009435]	GO:0004514; GO:0004516; GO:0009435	-4.28342	-3.81315	-3.00951	-4.08995	-5.36113	-4.11209	-5.11858	-3.22176	-5.26683	-7.43111	-6.78347	-10.2472			0.0100794	0.058518												-8.71412	-8.06206	-10.1538	-4.93821	-5.80828	-7.63191	-4.90311	-8.07392	-4.37481	-3.8102	-6.38569	-9.979
A0A3Q7EGV4	NifU domain-containing protein					Solyc01g079220.3.1;	Solyc01g079220	iron-sulfur cluster assembly [GO:0016226]	GO:0005506; GO:0016226; GO:0051536	3.92009	3.7489	4.08376	3.24974	2.8209	2.93615	3.32068	3.46276	3.85468	3.68396	3.77172	3.18523			0.056032	0.158313												2.55587	2.35285	3.80231	2.76221	2.58279	1.35174	2.15805	1.76403	3.84503	2.94665	3.39158	3.41847
F6KTI6	Nitrate reductase (EC 1.7.1.1) (Fragment)	NR				0	0	0	GO:0009703; GO:0020037; GO:0030151	-1.33181	-2.9397	-1.31758	-6.18129	-4.12626	-4.46732	-3.01836	-2.67388	-3.24868	-2.77525	-3.59142	-4.83758			0.783612	0.857469												-4.4286	-5.303	-2.17742	-2.99526	-4.25171	-3.28178	-4.42416	-5.76825	-1.94697	-3.84344	-3.7291	-4.00593
A0A097PLA9	Nitrilase/cyanide hydratase and apolipoprotein N-acyltransferase family protein (Fragment)			C2		0	0	malate metabolic process [GO:0006108]; nitrogen compound metabolic process [GO:0006807]; oxaloacetate metabolic process [GO:0006107]	GO:0005829; GO:0006107; GO:0006108; GO:0006807; GO:0008270; GO:0009570; GO:0016746; GO:0050152	-0.123974	0.781849	0.54603	1.7208	2.31513	1.78756	2.5352	2.26008	2.58799	2.70982	2.42313	2.07289		+	0.00181399	0.0267589		C2		1.64809	0.0264277	1.49332		1.82096	0.0258443	1.71728		1.91132	2.15405	2.0983	2.048	1.66906	1.78447	1.55915	2.64072	1.67861	2.00038	2.59545	1.96106
A0A3Q7IHK1	NmrA domain-containing protein					Solyc10g052490.2.1;	Solyc10g052490	0	0	-1.94905	-0.136879	-1.99411	-0.749342	-2.54535	-1.55703	-1.77221	-1.58934	-1.97602	-1.34469	-3.67717	-0.236741			0.616155	0.740273												0.627082	0.062191	0.7335	0.887142	0.778108	1.31385	0.808566	0.588522	0.639031	0.722217	0.783131	0.0556698
A0A3Q7EUY8	NmrA domain-containing protein					Solyc01g112060.3.1;	Solyc01g112060	0	0	0.220587	-0.76358	-3.11001	-1.66802	-2.40665	-3.29549	-4.12062	-2.69752	-1.78104	-2.3639	-3.61668	-2.25016			0.0924167	0.222812												-2.16215	-2.47331	-2.69106	-1.4004	-2.43644	-3.00104	-3.11615	-3.65258	-4.26333	-2.50492	-4.01322	-2.83929
A0A3Q7HYJ0	Nodulin-like domain-containing protein					Solyc09g008370.1.1;	Solyc09g008370	transmembrane transport [GO:0055085]	GO:0016021; GO:0055085	7.53068	6.66361	7.70547	6.07051	6.45081	4.67846	5.71666	5.01128	6.09909	5.54433	6.78526	5.80961			0.0385596	0.125096												5.07432	4.49299	6.89463	4.69423	6.20537	6.5776	6.85381	6.74341	8.69289	6.14981	7.19195	5.8185
K4D1U9	Non-specific lipid-transfer protein					Solyc10g075070.2.1;	Solyc10g075070	lipid transport [GO:0006869]	GO:0006869; GO:0008289	7.13642	5.6212	8.29084	6.10853	7.96837	5.83398	7.88718	6.02116	6.97616	5.33983	8.89175	6.82403			0.970352	0.980265												6.20363	5.82864	6.56082	5.21088	5.75422	7.54598	7.25298	6.46598	8.07976	6.77984	7.34992	6.23443
A0A3Q7IKQ0	Non-specific lipid-transfer protein					Solyc08g067520.2.1;	Solyc08g067520	lipid transport [GO:0006869]	GO:0006869; GO:0008289	3.70685	3.563	4.2192	2.48793	1.90334	0.056694	2.28766	-0.0838728	0.689941	1.28584	2.28141	2.47116			0.0142703	0.0689138												1.19074	1.21064	3.33069	0.966553	2.29851	3.25395	3.19675	3.3699	3.33373	2.55943	2.88797	1.77141
A0A3Q7HPB5	Non-specific lipid-transfer protein					Solyc08g067500.2.1;	Solyc08g067500	lipid transport [GO:0006869]	GO:0006869; GO:0008289	1.61014	0.136852	1.55861	-0.782932	-1.99401	-2.33632	-1.54265	-2.61451	-1.15105	-6.9136	-0.651294	-1.68041			0.0694189	0.181181												-2.34417	-1.22532	0.196385	-2.69257	-1.40316	-0.360534	0.158805	-0.0511131	0.354127	-0.420396	-1.44215	-1.03047
Q4A1N1	Non-specific lipid-transfer protein	ltpg1				Solyc10g075100.2.1;	Solyc10g075100	lipid transport [GO:0006869]	GO:0006869; GO:0008289	9.10318	8.75119	9.67314	8.17488	8.10987	6.32006	8.44864	5.58496	6.03523	6.75547	8.80058	8.59808			0.13091	0.276397												7.36131	7.12238	8.25825	6.21552	7.59001	8.58425	8.45194	7.76648	8.93778	7.70246	7.72148	7.56635
A0A3Q7HZ96	Non-specific lipid-transfer protein					Solyc09g018010.3.1;	Solyc09g018010	lipid transport [GO:0006869]	GO:0006869; GO:0008289	4.34123	3.04592	5.49253	2.57898	5.11344	4.85973	4.2639	5.97969	6.78818	4.89066	6.97351	3.4922			0.222808	0.387051												4.955	5.0779	3.80793	3.5916	3.82139	5.56551	4.59347	3.95102	5.22669	3.89577	4.05137	4.04843
P27056	Non-specific lipid-transfer protein 1 (LTP 1)	TSW12				0	0	lipid transport [GO:0006869]	GO:0006869; GO:0008289	7.30674	7.76764	8.68058	7.62093	7.55025	5.72299	8.09134	4.85041	5.59641	6.13508	7.68017	7.73866			0.279353	0.447485												2.68747	2.65213	3.2314	2.11136	3.04496	4.22374	4.29745	4.51859	4.06412	3.45834	3.66724	3.19367
Q941P9	Non-symbiotic hemoglobin 2 (Hb2) (SOLly GLB2)	HB2				0	0	fatty acid metabolic process [GO:0006631]; triglyceride biosynthetic process [GO:0019432]	GO:0006631; GO:0019432; GO:0019825; GO:0020037; GO:0046872	-2.28831	-2.10854	-1.83776	-2.35345	-2.4346	-1.916	-1.69198	-1.13107	-1.5361	-1.69457	-2.82602	-3.24238			0.464165	0.619436												-1.54082	-1.51007	-0.813338	-1.32565	-1.50959	-1.69245	-2.61378	-1.99817	-6.37836	-1.64907	-2.46916	-1.7675
A0A3Q7EJY5	Nsp1_C domain-containing protein		Homologous to A. thaliana Nuclear pore complex protein NUP62 (Q8L7F7	C2		Solyc01g090670.3.1;	Solyc01g090670	0	GO:0005643; GO:0017056	-5.60467	-4.40058	-5.36884	-3.73822	-3.14884	-2.85496	-2.83491	-2.81696	-1.77779	-1.92756	-2.2796	-2.76077		+	0.00033355	0.0139153		C2		1.67221	0.0254382	1.86416		2.35395	0.0195273	2.59165		-2.28956	-1.99225	-1.73958	-5.01502	-2.9605	-1.88797	-1.63274	-1.74566	-3.66029	-1.72586	-1.81224	-2.86713
A0A3Q7F190	NTF2 domain-containing protein					Solyc02g068150.3.1;	Solyc02g068150	0	0	2.42278	1.85545	4.02783	2.44459	2.46912	1.29654	2.59085	1.32571	2.03552	2.29484	2.95241	2.68079			0.33429	0.49975												1.53547	1.72459	2.64173	1.30664	2.23211	2.27035	2.44667	2.88723	3.35286	2.37351	2.76007	2.26749
A0A3Q7FC69	NTF2 domain-containing protein					Solyc02g094200.3.1;	Solyc02g094200	0	0	5.63062	5.05181	6.64887	5.41709	5.40513	4.47707	6.00366	4.87342	5.71708	5.39859	5.86731	5.29523			0.467582	0.620507												4.47834	4.41604	5.36398	4.68501	5.00856	5.21764	4.74882	5.15341	5.86507	5.29251	5.53314	5.23833
A0A3Q7GHF0	NTF2 domain-containing protein					Solyc05g015630.3.1;	Solyc05g015630	0	0	0.98209	-0.107691	3.03666	1.69745	2.5855	1.3023	2.67216	2.05661	2.13792	1.38748	2.35116	1.78766			0.492765	0.641413												2.35926	1.54984	2.24326	1.29732	2.50123	1.79431	2.28377	1.89248	2.32892	1.76591	2.12006	2.30765
A0A3Q7FQ28	NTP_transferase domain-containing protein					Solyc03g113790.3.1;	Solyc03g113790	biosynthetic process [GO:0009058]	GO:0009058; GO:0016779	-1.09564	-3.90121	-6.17077	-1.5531	-1.41424	-0.672901	-1.30809	-0.908412	-2.60679	-1.73956	-1.83978	-1.74872			0.154699	0.305802												-3.28816	-2.90962	-1.49629	-1.4729	-2.14233	-2.14272	-2.5349	-2.68186	-5.89167	-2.19157	-5.81331	-2.10433
A0A3Q7FX05	Nuclear pore complex protein NUP35 (Nucleoporin 35)					Solyc03g120880.3.1;	Solyc03g120880	mRNA transport [GO:0051028]; nucleocytoplasmic transport [GO:0006913]; protein transport [GO:0015031]	GO:0003676; GO:0005643; GO:0006913; GO:0015031; GO:0031965; GO:0051028	-0.660919	-0.708483	1.0349	-1.34231	-1.19855	-3.09316	-1.03232	-3.45747	-1.02824	-2.84347	-1.65059	-0.855168			0.109471	0.245621												-1.9543	-1.46847	-3.54834	-2.07522	-2.27046	-3.23284	-2.89177	-3.57351	-2.24331	-2.17971	-4.86461	-1.62801
A0A3Q7F3S0	Nucleoside diphosphate kinase (EC 2.7.4.6)			C2	C2	Solyc01g089970.3.1;	Solyc01g089970	CTP biosynthetic process [GO:0006241]; GTP biosynthetic process [GO:0006183]; UTP biosynthetic process [GO:0006228]	GO:0004550; GO:0005524; GO:0006183; GO:0006228; GO:0006241	3.88973	4.39043	4.03354	4.39134	5.52988	5.87424	5.63813	5.69864	6.18001	5.48418	5.61011	5.10673		+	9.99914e-05	0.0092061		C2		3.69964	0.00544494	1.50896		2.51749	0.0195273	1.419		5.39827	5.90701	4.29986	5.12718	5.19012	6.19302	5.13577	5.80844	3.74362	4.08524	3.79279	4.32734
A0A3Q7FR94	Nucleoside diphosphate kinase (EC 2.7.4.6)			C2		Solyc03g110960.3.1;	Solyc03g110960	CTP biosynthetic process [GO:0006241]; GTP biosynthetic process [GO:0006183]; UTP biosynthetic process [GO:0006228]	GO:0004550; GO:0005524; GO:0006183; GO:0006228; GO:0006241	0.77614	0.160923	0.727356	0.65403	2.5329	2.77337	2.07011	2.82302	3.01432	2.8548	2.40819	1.54304		+	0.000273579	0.012815		C2		3.84779	0.00538257	1.97024		2.2138	0.0213164	1.87548		1.96335	2.28115	1.49562	2.40278	1.92482	2.15909	1.56324	1.67547	1.56984	1.45986	1.49488	1.00537
A0A3Q7HWS9	Nucleoside diphosphate kinase (EC 2.7.4.6)			C2		Solyc08g082430.3.1;	Solyc08g082430	CTP biosynthetic process [GO:0006241]; GTP biosynthetic process [GO:0006183]; UTP biosynthetic process [GO:0006228]	GO:0004550; GO:0005524; GO:0006183; GO:0006228; GO:0006241	1.67264	1.80061	1.49831	2.36334	2.79218	2.90448	2.77526	3.04404	3.12313	3.01756	2.54536	2.26112		+	0.00282157	0.0321765		C2		2.10734	0.013644	1.04526		1.76896	0.0264736	0.903066		2.86383	2.87989	2.26087	2.92786	2.68902	2.91115	1.95462	2.47912	1.61721	2.15513	1.88708	2.45627
A0A3Q7GYF2	Nucleoside diphosphate kinase (EC 2.7.4.6)			C2		Solyc06g071960.3.1;	Solyc06g071960	CTP biosynthetic process [GO:0006241]; GTP biosynthetic process [GO:0006183]; UTP biosynthetic process [GO:0006228]	GO:0004550; GO:0005524; GO:0006183; GO:0006228; GO:0006241	-0.211016	-0.49008	-0.758677	0.121521	1.02797	2.19077	0.861725	1.60374	2.14462	1.47586	0.825576	0.40796		+	0.00489456	0.0399648		C2		2.36944	0.0110621	1.75561		1.73151	0.0283192	1.54807		0.861522	1.64668	0.140105	1.83107	0.763169	0.686381	0.377048	0.521061	0.0901022	0.566871	0.167103	0.213594
A0A3Q7IPG5	Nudix hydrolase domain-containing protein				C3	Solyc11g006580.2.1;	Solyc11g006580	0	GO:0016787	1.4633	1.36639	2.99537	0.871635	0.780765	-0.492294	0.727539	-0.0679426	1.20947	1.07093	1.81384	0.929666			0.0391268	0.126322												0.228675	0.169512	0.983125	-0.361374	0.758964	0.525889	0.851811	1.02268	2.23248	1.43885	2.03742	1.08499
A0A3Q7HQL1	Nudix hydrolase domain-containing protein					Solyc08g075390.3.1;	Solyc08g075390	0	GO:0016787	-5.26646	-4.90241	-0.484396	-1.57124	-2.07826	-4.85335	-3.8759	-3.53559	-4.89119	-4.60157	-7.11554	-3.46328			0.314205	0.479951												-4.1738	-3.41338	-2.40404	-3.44068	-2.16145	-3.51757	-3.05531	-2.19497	-4.03266	-4.48216	-3.72998	-2.489
A0A3Q7GPV6	OBERON-like protein					Solyc05g054180.3.1;	Solyc05g054180	0	GO:0005634; GO:0046872	-2.85271	-3.17207	-0.641098	-1.7201	0.328614	-1.86596	-0.967665	-1.36126	-0.767181	-1.53278	0.259717	-1.15273			0.174608	0.328776												-2.1566	-3.69007	-0.399436	-2.48065	-1.4049	-1.15361	-6.20968	-0.918802	-4.88943	0.290771	0.599489	-0.759747
A0A3Q7HGG5	Obg-like ATPase 1					Solyc07g066430.3.1;	Solyc07g066430	0	GO:0005524; GO:0005525; GO:0005737; GO:0016887; GO:0043022; GO:0043023	0.120167	-0.111668	0.765999	0.175053	0.944463	1.48441	0.957571	2.05075	1.59689	1.79074	0.97685	0.749377			0.0140224	0.0685285												1.59272	1.45403	0.200448	1.434	0.718652	0.546071	0.179971	0.0189381	0.488345	0.563884	0.16745	0.587425
A0A3Q7EY39	Obg-like ATPase 1					Solyc02g023970.3.1;	Solyc02g023970	0	GO:0005524; GO:0005525; GO:0005737; GO:0016887; GO:0043022; GO:0043023	-0.127859	0.389231	-1.96621	-0.041132	-1.01957	0.947134	-0.731709	0.25561	-1.62394	-0.573587	-1.19253	-0.859611			0.32818	0.494214												-0.045373	0.015234	-0.833343	0.270895	-0.558131	-1.77206	-1.81723	-0.906006	-4.4453	-1.5513	-3.08305	-0.878059
A0A3Q7J0E0	OMPdecase domain-containing protein				C5	Solyc11g068830.2.1;	Solyc11g068830	'de novo' pyrimidine nucleobase biosynthetic process [GO:0006207]; 'de novo' UMP biosynthetic process [GO:0044205]; nucleoside metabolic process [GO:0009116]	GO:0004588; GO:0004590; GO:0006207; GO:0009116; GO:0044205	-1.55055	-0.959829	-2.76449	-1.13226	-1.58941	-0.286581	-1.2897	-1.43156	-1.95879	-1.01254	-2.66601	-1.46834			0.465712	0.619866												-1.25346	-1.05871	-1.4987	-0.501644	-1.83671	-3.79652	-3.65545	-4.49001	-3.9072	-2.71837	-3.57637	-3.33662
A0A3Q7HLF0	Ornithine aminotransferase (EC 2.6.1.13)					Solyc08g048450.3.1;	Solyc08g048450	L-proline biosynthetic process [GO:0055129]	GO:0004587; GO:0030170; GO:0055129	-6.41109	-4.61975	-7.65281	-6.1264	-5.55112	-2.60086	-6.69948	-5.61372	-5.73625	-5.37421	-3.78452	-6.02658			0.496444	0.644321												-5.76459	-5.75587	-7.00742	-6.41923	-8.08873	-4.13239	-6.45331	-6.23056	-4.32119	-8.12445	-5.58223	-8.03706
Q41350	Osmotin-like protein			C1		Solyc11g066130.1.1;	Solyc11g066130	defense response [GO:0006952]	GO:0005576; GO:0005618; GO:0006952	8.65923	8.21787	9.15866	6.58663	5.65145	4.7963	5.75145	5.11351	5.18977	5.45292	6.93869	6.34589		+	0.00250311	0.030105		C1		2.02157	0.0149	-2.82742		1.65355	0.0304949	-2.17378		6.3255	6.3704	8.23687	6.50327	7.70412	8.68927	8.43695	8.6909	8.76999	7.94429	8.14369	7.27264
A0A3Q7HFD0	OTU domain-containing protein				C4	Solyc07g064590.3.1;	Solyc07g064590	protein deubiquitination [GO:0016579]; ubiquitin-dependent ERAD pathway [GO:0030433]	GO:0004843; GO:0016579; GO:0030433	1.79145	1.5605	2.43966	-0.270353	0.317443	-0.616066	0.727818	0.346471	0.773094	0.259802	1.22344	0.751052			0.1551	0.3063												-0.271554	-0.22599	0.758115	-0.48362	-0.528163	-1.01277	-0.957311	-1.36015	1.3582	0.4008	1.02817	1.29814
A0A3Q7J020	Oxidored_q6 domain-containing protein					Solyc11g070030.2.1;	Solyc11g070030	0	GO:0008137; GO:0046872; GO:0048038; GO:0051539	-2.48872	-1.3787	-7.53013	-1.13182	-1.01776	-0.810928	-1.6596	-0.892457	-2.8303	-1.68947	-0.593913	-1.94551			0.318835	0.483687												-1.70697	-2.54711	-4.7884	-0.8971	-1.52923	-5.1693	-2.6388	-5.86496	-4.62956	-3.48266	-5.46564	-1.848
A0A3Q7F748	Oxidoreductase-like domain-containing protein					Solyc02g084650.3.1;	Solyc02g084650	0	0	0.318621	-0.359198	1.14404	-1.31979	-1.87011	-4.51248	-2.06833	-3.10266	-2.091	-2.66464	-0.938252	-1.38781			0.010826	0.0607256												-2.81557	-3.09743	-0.393653	-3.18253	-2.42175	-2.90513	-1.99432	-2.64038	-0.668065	-0.816028	-0.925671	-0.934237
P23322	Oxygen-evolving enhancer protein 1, chloroplastic (OEE1) (33 kDa subunit of oxygen evolving system of photosystem II) (33 kDa thylakoid membrane protein) (OEC 33 kDa subunit)	PSBO				Solyc02g065400.3.1;	Solyc02g065400	photosystem II assembly [GO:0010207]; photosystem II stabilization [GO:0042549]	GO:0009535; GO:0009654; GO:0010207; GO:0010242; GO:0042549	8.45975	7.19996	9.23689	6.9341	8.24215	6.57886	8.15998	7.40727	7.85347	7.51075	8.67323	7.25897			0.833905	0.889543												7.15819	6.06296	6.61059	6.90756	7.02781	7.75147	7.37685	7.23767	8.13762	6.64682	7.59403	7.16781
O65835	p69E protein	p69e				0	0	0	GO:0004252	0.199467	-0.91239	1.99317	1.09253	1.7174	0.158228	1.86782	-0.38454	1.30177	-0.0872383	1.32375	1.77151			0.819502	0.881221												0.425963	-0.750874	0.228221	-0.00276184	0.865836	0.909368	1.00445	1.44547	2.49828	0.266114	1.69633	-0.430021
A0A3Q7FXJ5	PALP domain-containing protein					Solyc03g121910.1.1;	Solyc03g121910	cellular amino acid metabolic process [GO:0006520]	GO:0006520; GO:0030170	0.988493	0.117418	-0.272551	0.225538	-0.647521	1.03264	-0.350954	0.85904	0.56115	0.791508	-0.320329	-0.291364			0.985811	0.991202												-0.417054	0.120863	-1.59835	-0.435238	-1.34131	-5.72171	-3.79506	-3.73286	-3.56115	-1.53455	-3.33365	-0.398506
A0A3Q7G0V7	PAM2 domain-containing protein					Solyc04g017690.3.1;	Solyc04g017690	0	0	0.795748	2.10548	0.962305	1.86661	0.0876341	0.76881	2.15739	1.119	1.06347	1.25277	1.5826	2.06713			0.596195	0.728198												-0.198039	-0.226528	0.075738	-0.409319	-2.5238	0.409759	1.1056	0.951092	0.939578	-0.399356	0.462458	-2.28982
A0A3Q7IWK3	PAP_fibrillin domain-containing protein			C2		Solyc11g044530.2.1;	Solyc11g044530	0	0	0.738161	0.711878	1.90204	1.16316	3.53684	3.26349	3.31345	3.50465	4.27221	2.6141	4.42981	1.95598		+	0.00390728	0.0368184		C2		2.56635	0.00995012	2.2758		1.53469	0.0348132	2.18922		1.92582	1.97717	-1.51543	1.49169	0.680354	0.795197	0.0305357	-0.827017	1.42013	0.292956	-0.46999	1.43002
A0A3Q7HRQ8	PAP_fibrillin domain-containing protein			C2		Solyc08g076480.3.1;	Solyc08g076480	0	0	0.330095	-0.533497	-2.2425	1.33096	2.45855	2.22517	1.83003	2.51365	2.25748	2.09706	1.79894	2.08881		+	0.00543617	0.0420713		C2		1.38386	0.0432204	2.53559		1.27906	0.0551567	2.33931		2.06196	2.21746	1.33843	2.17104	1.82069	1.40551	1.12823	0.809452	1.91914	1.92954	2.32409	1.82666
A0A3Q7JFG3	PAP_fibrillin domain-containing protein				C1	Solyc10g080490.2.1;	Solyc10g080490	0	0	-2.65904	-2.00896	-3.2625	-2.02531	-3.52767	-4.26368	-2.24993	-2.15979	-2.76749	-2.53632	-3.54441	-2.27854			0.591916	0.726076												-1.83183	-2.57511	-1.77046	-2.62298	-1.57791	-0.806907	-1.18347	-0.515253	-1.64946	-2.3772	-2.57841	-2.72253
A0A3Q7FKZ2	PAP_fibrillin domain-containing protein					Solyc03g062790.3.1;	Solyc03g062790	0	0	0.179493	-0.0686474	-1.41231	0.486378	0.471097	0.497498	0.0626984	0.387855	-0.00127602	0.289654	-0.502719	0.215644			0.372657	0.539164												0.997672	0.630264	0.604581	0.400291	0.393096	0.674928	0.619048	0.879091	0.426795	0.159303	0.38719	0.654903
A0A3Q7FY29	Patatin (EC 3.1.1.-)					Solyc02g090490.3.1;	Solyc02g090490	lipid catabolic process [GO:0016042]	GO:0016042; GO:0016787	-4.20309	-4.47035	-4.00941	-6.18188	-2.40172	-5.10825	-2.10368	-6.6693	-3.1034	-1.68289	-3.77122	-3.79543			0.348977	0.515929												-4.63711	-7.07282	-2.32115	-4.84668	-4.78955	-3.63778	-3.43559	-3.09627	-3.50355	-4.43524	-3.85634	-5.26801
A0A3Q7HK00	Patatin (EC 3.1.1.-)					Solyc08g006850.3.1;	Solyc08g006850	lipid catabolic process [GO:0016042]	GO:0016042; GO:0016787	-4.82337	-0.622812	-1.22399	-8.43825	-3.63235	-2.79974	-5.02039	-2.07123	-2.15781	-1.95579	-4.67976	-5.83596			0.973432	0.98189												-2.46638	-2.60949	-5.73146	-5.54972	-2.26351	-0.365378	-0.305457	-3.06819	-5.00613	-4.57252	0.637131	-7.98832
Q0H8U4	Pathogenesis-related protein	PR1				0	0	0	GO:0005576	0.317265	-0.304462	3.09002	3.94565	4.64543	4.31396	5.00213	0.96276	4.57617	2.66191	4.92216	5.04855			0.149647	0.299069												-2.72261	-3.1307	-2.61054	-6.56113	-2.39875	-1.36006	-0.752223	-0.0545158	2.13202	-0.456904	0.545986	-0.595449
P32045	Pathogenesis-related protein P2	PR2				Solyc01g097240.3.1;	Solyc01g097240	defense response to bacterium [GO:0042742]; defense response to fungus [GO:0050832]	GO:0005576; GO:0005618; GO:0042742; GO:0050832	3.85566	5.04	5.55931	5.14554	4.4519	3.07788	4.62938	0.2576	2.274	1.22795	4.49764	4.62855			0.239031	0.405215												1.92691	1.6719	3.23126	0.970562	2.70394	3.3472	4.66524	4.70392	5.31089	4.05455	4.31437	2.93291
A0A3Q7G986	PB1 domain-containing protein				C4	Solyc04g076820.1.1;	Solyc04g076820	0	0	2.13716	2.24887	2.4777	2.1938	2.73571	1.8075	2.54602	1.56875	1.77239	1.84429	2.89608	1.95547			0.896834	0.9292												0.0189524	0.180182	0.645417	0.142151	-0.725932	-3.22506	-0.78472	-1.14767	1.17113	0.441468	0.59976	1.00382
A0A3Q7ESZ6	PB1 domain-containing protein				C4	Solyc01g106320.2.1;	Solyc01g106320	0	0	1.44428	1.52164	2.17787	1.47266	0.998597	-0.181248	0.795233	-1.17858	-0.497854	0.249043	0.904305	1.46535			0.0525512	0.152513												-0.162417	-0.135761	1.36079	0.414797	-0.0905848	-1.09921	-0.734517	-0.474789	1.65275	1.23565	1.03591	1.07486
A0A3Q7I1J2	PCI domain-containing protein					Solyc07g009140.3.1;	Solyc07g009140	0	0	-4.46981	-3.00197	-4.40922	-2.9125	-3.65868	-2.82584	-5.80054	-3.35314	-3.74204	-5.95973	-3.84614	-3.83966			0.70424	0.798777												-3.38698	-4.81943	-2.9296	-2.34896	-2.9951	-4.08199	-6.75346	-4.40475	-5.66165	-3.54572	-4.28187	-3.68483
A0A3Q7G5A7	PCI domain-containing protein					Solyc04g051370.3.1;	Solyc04g051370	0	GO:0005737	-3.45329	-2.99456	-4.80499	-3.0578	-4.46534	-3.05549	-4.2137	-4.01006	-4.73586	-4.01503	-4.41727	-3.52508			0.482433	0.632867												-4.14918	-5.03168	-4.58011	-3.09194	-4.47785	-5.34866	-5.23177	-5.62382	-6.50443	-4.90335	-6.20298	-4.69722
A0A3Q7HUN1	PCI domain-containing protein					Solyc08g082700.3.1;	Solyc08g082700	proteolysis [GO:0006508]	GO:0005838; GO:0006508	-1.76011	-2.47829	-4.52812	-1.72092	-2.7427	-2.11289	-2.47615	-2.56443	-4.1639	-2.96289	-3.1729	-3.6486			0.233472	0.399714												-2.25235	-2.76548	-4.40751	-2.31219	-6.98488	-4.42688	-5.03432	-5.14693	-8.48629	-2.85397	-4.77735	-3.5039
A0A3Q7JE42	PDZ domain-containing protein			C2		Solyc12g097030.2.1;	Solyc12g097030	0	GO:0008236	-2.25632	-5.58392	-6.39614	-2.33953	0.15751	-0.359396	-0.745413	-0.345325	0.313215	-0.556276	0.64037	-0.766204		+	0.00302026	0.0329146		C2		1.43981	0.0386883	3.82082		1.55665	0.0337859	4.05176		0.120576	-0.106813	-1.14986	-0.948549	-0.351125	0.414931	-0.000184059	0.167747	0.421069	-0.119866	0.32589	-0.889071
A0A3Q7FMY9	PDZ domain-containing protein					Solyc03g096850.3.1;	Solyc03g096850	0	GO:0016021	4.8152	3.44519	6.15899	3.48196	5.30987	4.54558	5.13328	4.81859	5.7517	4.69303	6.19306	4.59112			0.451629	0.608255												3.57613	3.90392	1.84996	3.99081	3.49859	3.70877	3.53318	3.39644	5.31539	3.5498	4.63807	4.00982
A0A3Q7H6E5	PDZ domain-containing protein					Solyc07g005640.3.1;	Solyc07g005640	proteasome regulatory particle assembly [GO:0070682]	GO:0070682	-1.82537	-0.987055	0.23535	-0.830399	-0.694772	-0.901495	-0.977636	-2.82914	-0.589167	-0.668097	-1.91012	-1.09459			0.704985	0.799282												-2.66415	-2.40765	0.0597296	-0.463722	-1.44941	-1.73257	-3.6095	-1.50357	0.165538	-0.891469	-0.797512	-1.03353
A0A3Q7F9P6	PDZ domain-containing protein					Solyc02g086830.3.1;	Solyc02g086830	0	GO:0004252	3.95839	3.37685	5.52804	4.12052	4.51247	3.88628	4.4739	4.3876	4.59066	4.20447	5.14567	4.16842			0.79935	0.86717												4.48785	4.31266	4.68691	4.2363	4.36912	4.51316	4.81856	4.68287	5.84168	4.61882	5.45864	4.49128
A0A3Q7FLG3	PDZ domain-containing protein					Solyc02g067360.3.1;	Solyc02g067360	0	GO:0004252	-1.28164	-2.89373	-1.35565	-2.06934	-1.20239	-1.02844	-1.10019	-0.973165	-0.382807	-1.09602	-0.41038	-1.51252			0.05227	0.152193												-1.29341	-1.57149	-2.40899	-2.04484	-1.3845	-1.74855	-1.38365	-1.8167	-0.754872	-1.64183	-1.28567	-1.91267
A0A3Q7I5G1	PDZ_3 domain-containing protein					Solyc09g074420.3.1;	Solyc09g074420	0	GO:0004252	-1.27354	-1.78396	-5.04404	-1.74757	-2.60621	-1.37705	-2.00362	-1.01957	-2.07742	-1.94749	-1.91846	-2.62782			0.669014	0.772661												-1.96872	-2.47465	-2.33954	-1.69371	-3.71333	-5.61101	-5.33604	-5.9444	-5.39373	-2.63476	-5.05465	-2.38832
A0A3Q7FPN1	Pectate lyase (EC 4.2.2.2)					Solyc03g111690.3.1;	Solyc03g111690	pectin catabolic process [GO:0045490]	GO:0030570; GO:0045490; GO:0046872	-1.89715	-2.76349	-1.00791	-3.70023	-1.42168	-2.33849	-2.07183	-2.7838	-3.19983	-2.41429	-2.14031	-2.44165			0.783079	0.857245												-1.68261	-2.4796	-1.18412	-1.98549	-1.11686	0.270385	-0.515304	-0.272552	0.475314	-1.2417	-0.332516	-1.36531
A0A3Q7GFD0	Pectate lyase (EC 4.2.2.2)					Solyc05g014000.3.1;	Solyc05g014000	pectin catabolic process [GO:0045490]	GO:0030570; GO:0045490; GO:0046872	-1.9609	-2.74642	-1.60316	-1.719	-1.8127	-2.87641	-3.01328	-5.1743	-4.46988	-3.21972	-3.61806	-1.28911			0.302972	0.471102												-1.85747	-2.78524	-0.586028	-3.1303	-1.24959	-1.04064	-1.5707	-1.05804	-0.329234	-2.11815	-2.37218	-2.22005
A0A3Q7IDN2	Pectin acetylesterase (EC 3.1.1.-)			C2		Solyc10g038130.2.1;	Solyc10g038130	cell wall organization [GO:0071555]	GO:0005576; GO:0005618; GO:0016787; GO:0071555	-2.48831	-2.87087	-2.69765	-2.11187	-1.22141	-0.165203	-0.679882	-1.00792	-0.444553	-1.2895	-0.458594	-2.05349		+	0.0029696	0.032831		C2		2.95323	0.00812982	1.77357		1.62733	0.0308215	1.48064		-2.47478	-2.0456	-1.21402	-1.69008	-1.29381	-0.000191689	-1.63723	-0.608315	-2.18541	-2.09933	-0.85471	-1.76838
A0A3Q7EQS7	Pectin acetylesterase (EC 3.1.1.-)					Solyc01g102350.3.1;	Solyc01g102350	cell wall organization [GO:0071555]	GO:0005576; GO:0005618; GO:0016787; GO:0071555	-5.23577	-3.45727	-7.86327	-2.65134	-3.91792	-4.48832	-4.22703	-5.79273	-5.18132	-3.13018	-5.64121	-3.04249			0.888068	0.924182												-4.03964	-3.14728	-2.13002	-4.57785	-1.37093	-0.771247	-2.0997	-1.54082	-4.95343	-1.68025	-4.59725	-2.64174
A0A3Q7HJU0	Pectin acetylesterase (EC 3.1.1.-)					Solyc08g005800.3.1;	Solyc08g005800	cell wall organization [GO:0071555]	GO:0005576; GO:0005618; GO:0016787; GO:0071555	1.35828	0.99892	0.32835	0.450409	1.39484	0.0930138	0.881672	0.0708818	0.901884	0.274908	1.02676	0.594024			0.88894	0.924182												-0.382504	-0.957556	0.770032	0.102663	0.809491	1.35907	1.45483	1.34097	-1.27384	0.474254	0.153854	-0.329342
A0A097PQY8	Pectin lyase-like superfamily protein (Fragment)					0	0	carbohydrate metabolic process [GO:0005975]; cell wall organization [GO:0071555]	GO:0004650; GO:0005576; GO:0005975; GO:0016829; GO:0071555	-0.997316	-1.40899	0.219654	-2.99508	-1.11333	-2.32163	-1.9538	-2.41293	-1.9766	-2.76542	-2.3323	-2.77528			0.217434	0.380439												-1.81785	-1.3435	-1.01701	-2.62977	-0.657512	0.333247	-0.0368929	0.0544052	1.37455	-0.381982	0.70808	-0.767719
A0A3Q7FLZ2	Pectinesterase					Solyc03g078100.3.1;	Solyc03g078100	cell wall modification [GO:0042545]; pectin catabolic process [GO:0045490]	GO:0004857; GO:0030599; GO:0042545; GO:0045330; GO:0045490	-5.82678	-3.45713	-3.40558	-4.51321	-3.68839	-4.48749	-3.97137	-1.73626	-4.32419	-3.14078	-3.49483	-4.80791			0.556639	0.697204												-4.51901	-4.26708	-3.80709	-4.51309	-3.12282	-2.61806	-1.85822	-1.87666	-3.96449	-3.58316	-2.19573	-4.09521
A0A3Q7EL18	Pectinesterase (EC 3.1.1.11)			C1	C3	Solyc01g091050.3.1;	Solyc01g091050	cell wall modification [GO:0042545]; pectin catabolic process [GO:0045490]	GO:0004857; GO:0005576; GO:0005618; GO:0030599; GO:0042545; GO:0045330; GO:0045490	-0.151133	0.114134	1.02935	-1.75794	-4.43639	-3.78037	-4.76085	-5.07526	-4.59373	-4.58577	-7.3465	-2.14743		+	0.00248201	0.030105		C1		2.7076	0.0095238	-4.32182		1.79591	0.0262174	-4.47696		-0.972415	-1.24205	0.245509	-1.05435	-0.23105	-0.412713	-0.197064	0.13146	1.06875	1.03784	0.948149	0.135736
A0A3Q7GVZ8	Pectinesterase (EC 3.1.1.11)					Solyc06g051960.3.1;	Solyc06g051960	cell wall modification [GO:0042545]; pectin catabolic process [GO:0045490]	GO:0004857; GO:0016021; GO:0030599; GO:0042545; GO:0045330; GO:0045490	-4.81494	-3.78189	-3.01272	-3.18286	-3.29472	-6.58503	-3.28602	-3.58629	-4.07627	-5.20744	-3.56859	-2.98043			0.842611	0.894186												-3.57824	-4.84917	-2.90616	-5.09207	-2.66518	-1.95106	-2.69331	-2.47543	-0.492772	-2.13211	-2.59608	-3.52354
A0A3Q7GS13	Pectinesterase (EC 3.1.1.11)					Solyc06g009190.3.1;	Solyc06g009190	cell wall modification [GO:0042545]; pectin catabolic process [GO:0045490]	GO:0004857; GO:0030599; GO:0042545; GO:0045330; GO:0045490	5.42328	5.09026	5.71282	3.95385	3.90389	2.4622	3.66573	2.81693	3.51885	3.37052	4.67885	4.0527			0.0132017	0.0674575												3.32863	3.25513	5.01189	3.0712	4.30657	4.47643	4.26082	4.1532	5.76133	4.87102	5.27231	4.3165
A0A3Q7HCN7	Pectinesterase (EC 3.1.1.11)					Solyc07g043240.3.1;	Solyc07g043240	cell wall modification [GO:0042545]; pectin catabolic process [GO:0045490]	GO:0030599; GO:0042545; GO:0045330; GO:0045490	-3.01608	-4.1832	-4.13489	-2.62323	-3.01182	-2.37252	-3.30079	-2.49154	-1.77418	-2.6994	-2.69211	-2.17388			0.0573979	0.160428												-0.854032	-1.82395	-0.864738	-2.76496	-1.55401	-0.399508	-0.248605	-0.104185	-1.35468	-1.20599	-1.54995	-1.77722
A0A3Q7I7I1	Pectinesterase (EC 3.1.1.11)					Solyc09g075350.3.1;	Solyc09g075350	cell wall modification [GO:0042545]; pectin catabolic process [GO:0045490]	GO:0004857; GO:0030599; GO:0042545; GO:0045330; GO:0045490	-4.54152	-4.48475	-9.5312	-5.05229	-5.12718	-4.0258	-4.91372	-4.3678	-6.11299	-7.85296	-4.92684	-5.04983			0.44251	0.60404												-4.23995	-4.06021	-3.70174	-2.74569	-2.61618	-1.36031	-1.14501	-1.3451	-6.1659	-2.84157	-3.60421	-4.62561
A0A3Q7F5K0	Pectinesterase (EC 3.1.1.11)					Solyc02g080220.3.1;	Solyc02g080220	cell wall modification [GO:0042545]; pectin catabolic process [GO:0045490]	GO:0004857; GO:0005576; GO:0005618; GO:0016021; GO:0030599; GO:0042545; GO:0045330; GO:0045490	-3.56516	-0.932066	-3.30055	-2.15409	-4.34793	-0.739378	-10.3099	-3.13462	-2.32919	-4.01016	-3.38119	-2.3459			0.478355	0.629786												-0.00179577	0.322559	1.02462	0.954479	0.34707	0.386231	0.485951	1.17926	-5.34872	0.514724	-0.728697	0.0721245
A0A3Q7F171	Pept_C1 domain-containing protein				C3	Solyc02g069080.3.1;	Solyc02g069080	exocytosis [GO:0006887]; regulation of catalytic activity [GO:0050790]	GO:0000145; GO:0004197; GO:0006887; GO:0050790	0.484818	0.672789	1.59068	0.352283	0.844516	-0.618404	0.784599	-0.284837	0.347918	0.129271	1.3206	1.08698			0.378877	0.543756												-0.0889635	-0.449848	0.725148	0.013731	1.03405	1.2524	1.71946	0.889929	2.76948	1.57958	2.10804	1.12501
A0A3Q7F1S0	Pept_C1 domain-containing protein					Solyc02g069100.3.1;	Solyc02g069100	regulation of catalytic activity [GO:0050790]	GO:0004197; GO:0050790	1.47768	1.50686	1.92513	2.08064	2.28663	1.51456	2.39757	1.56021	2.4172	1.61046	2.91767	2.33862			0.235562	0.401428												1.49352	1.10716	1.96789	0.965048	1.92618	2.80009	2.64409	2.71928	3.16844	1.89592	2.74735	1.58252
A0A3Q7HQ53	Peptidase A1 domain-containing protein				C3	Solyc08g068870.3.1;	Solyc08g068870	0	GO:0004190	-1.36724	-0.652191	1.15614	1.28454	1.4088	-1.47665	1.0846	-1.41818	0.573431	-0.626707	0.519372	1.49031			0.808518	0.874221												-2.06661	-3.51594	-0.611169	-5.16691	-0.174191	0.500157	2.34714	1.68126	4.19787	1.28453	2.99438	0.0752296
K4CNM6	Peptidase A1 domain-containing protein				C3	Solyc08g078670.2.1;	Solyc08g078670	protein catabolic process [GO:0030163]; proteolysis [GO:0006508]	GO:0004190; GO:0006508; GO:0009505; GO:0030163	1.06599	-0.904564	1.24333	-2.55923	0.649522	-0.624374	-0.379759	-1.95409	0.528414	0.451014	1.46338	-1.23864			0.66596	0.770747												-0.871922	-1.0623	-0.457108	-0.75489	0.0134993	0.748149	0.52991	0.0881863	2.43537	0.640378	1.72392	0.194181
A0A3Q7F6J3	Peptidase A1 domain-containing protein					Solyc02g083460.3.1;	Solyc02g083460	0	GO:0004190; GO:0016021	2.10206	0.840729	2.47352	1.19496	1.54193	-2.00698	1.13617	-1.63546	0.212923	-0.58515	1.60393	1.32427			0.171222	0.324371												-1.51379	-4.89519	-0.617856	-2.26743	-0.0265036	0.649671	1.62733	1.50065	2.1158	0.132911	1.56772	-0.842342
A0A3Q7H748	Peptidase A1 domain-containing protein					Solyc05g009680.1.1;	Solyc05g009680	0	GO:0004190	-0.097681	-0.204847	1.87408	-2.70458	-2.28892	-2.53643	-1.49596	-0.951221	-1.39549	-3.43167	-1.67519	-1.61575			0.165968	0.31766												-0.922427	-1.97132	-0.801826	-4.25957	-0.903441	-0.0996618	0.432021	0.41724	1.34053	-0.239776	0.525988	-0.485771
A0A3Q7HPR6	Peptidase A1 domain-containing protein					Solyc08g068860.3.1;	Solyc08g068860	0	GO:0004190	-5.09835	-6.23502	-6.54821	-3.83577	-2.66309	-4.64157	-4.04734	-4.42647	-3.64059	-5.51628	-6.50025	-3.86045			0.250787	0.417536												-5.1423	-5.71183	-5.46389	-5.04852	-3.92652	-5.00637	-2.81605	-3.13989	-1.50214	-4.38184	-1.41114	-5.01794
A0A3Q7JP06	Peptidase A1 domain-containing protein					Solyc11g066620.2.1;	Solyc11g066620	0	GO:0004190; GO:0016021	-4.0919	-3.14957	-3.63617	-2.68165	-2.33876	-2.58803	-1.41823	-2.92824	-1.68655	-3.199	-2.06785	-2.05987			0.0568117	0.159335												-1.80133	-1.8688	-1.26533	-1.97548	-1.58036	0.319367	0.67566	0.628134	1.70093	-0.202746	0.802479	-1.57143
A0A3Q7IAL9	Peptidase A1 domain-containing protein					Solyc09g098340.3.1;	Solyc09g098340	0	GO:0004190	-2.90681	-3.16841	-1.77997	-3.17652	-2.09964	-4.31297	-2.78406	-5.53937	-5.62356	-7.77466	-3.17473	-3.203			0.208582	0.369307												-4.22683	-4.67307	-2.90716	-6.09159	-3.19205	-2.90599	-1.77935	-1.97366	-1.32496	-2.53455	-2.00735	-6.60224
A0A3Q7IRH0	Peptidase A1 domain-containing protein					Solyc11g011440.1.1;	Solyc11g011440	0	GO:0004190	-3.0465	-4.26756	-2.21587	-4.01329	-1.89436	-3.94225	-2.41303	-3.49667	-1.9947	-5.09073	-0.347362	-5.34655			0.924521	0.947165												-6.3062	-5.00689	-4.66745	-6.78896	-5.71352	-5.69825	-6.02578	-8.54205	-2.58188	-5.00137	-3.61639	-8.70639
A0A3Q7G5A8	Peptidase A1 domain-containing protein					Solyc04g076190.1.1;	Solyc04g076190	0	GO:0004190	1.43724	1.15728	1.88132	1.01731	1.63169	1.55456	1.67071	1.68967	1.96687	1.7103	2.18439	1.53866			0.101392	0.235223												1.37562	1.53853	2.17535	1.61637	3.085	4.41482	3.11823	3.38171	2.21124	2.82359	3.06084	1.25979
A0A3Q7HVV9	Peptidase A1 domain-containing protein					Solyc06g074000.1.1;	Solyc06g074000	0	GO:0004190	-1.17838	-1.59488	-0.383299	-1.48954	-1.07668	-1.78516	-1.30532	-2.11088	-1.52444	-1.84101	-1.45128	-1.70903			0.290096	0.458861												-1.51145	-1.32052	-1.00536	-1.37156	-1.21082	-0.564643	-0.807874	-0.806688	0.0459337	-1.30002	-1.13098	-1.46639
A0A3Q7FT62	Peptidase A1 domain-containing protein					Solyc03g119690.2.1;	Solyc03g119690	response to abscisic acid [GO:0009737]; response to water deprivation [GO:0009414]	GO:0004190; GO:0009414; GO:0009737	0.409916	0.46825	1.30939	-0.878765	1.50181	1.34194	1.51147	1.26605	1.41445	0.421347	2.11308	0.326053			0.151445	0.301311												1.61048	2.0131	1.2786	1.39458	2.03873	3.33074	2.37876	2.09847	2.74241	1.22075	2.38614	0.641294
K4CLT6	Peptidase A1 domain-containing protein					Solyc08g067100.2.1;	Solyc08g067100	protein catabolic process [GO:0030163]; proteolysis [GO:0006508]	GO:0004190; GO:0006508; GO:0030163	1.7562	1.16937	2.10983	0.743692	1.57148	1.88697	1.7641	1.94	2.34073	1.59846	1.9413	1.28261			0.481083	0.63182												1.44835	1.39198	1.11512	0.955837	1.48097	2.55326	1.78862	1.83942	1.28845	1.34857	0.981546	1.01455
A0A3Q7JCD3	Peptidase A1 domain-containing protein					Solyc12g087940.2.1;	Solyc12g087940	0	GO:0004190	2.18591	3.49778	4.3886	1.15158	1.30799	2.29913	1.23934	2.03523	1.44165	2.28274	1.86926	2.32455			0.263463	0.431562												4.21303	4.32382	2.89878	3.77118	5.14461	5.25578	3.65778	4.58393	3.53455	4.02783	3.77771	3.25441
A0A3Q7EM11	Peptidase A1 domain-containing protein					Solyc01g096450.3.1;	Solyc01g096450	0	GO:0004190	2.80715	3.31614	2.6476	3.06455	3.20199	2.61692	3.15027	2.8513	2.99864	2.79514	2.71619	2.93888			0.820388	0.881473												3.32299	3.34452	4.47754	3.53725	4.17992	4.58258	4.81819	4.92009	2.60786	3.82644	3.53286	3.28376
A0A3Q7ELT8	Peptidase A1 domain-containing protein					Solyc01g096040.3.1;	Solyc01g096040	0	GO:0004190	-1.6361	-0.248644	-1.41354	-1.30881	-2.4667	-1.79284	-1.42618	-1.89719	-4.51358	-1.8969	-4.86754	-1.54007			0.0691633	0.180891												0.635278	-1.02868	0.0106134	-0.875296	0.549529	0.390279	1.06014	0.792974	-0.817866	-0.0539999	-1.3602	-0.465443
[truncated: 1,705 more rows]
[truncated: 31 more columns]

## Sheet: Local Tissue Enrichment
This tab contains the GO BP Slim terms enriched in the HCA clusters C1 and C2 in local tissue 3 dpi. The individiual protein members of each ontology can be found under "Panther output" F10-J10.
					C1								C2
[truncated: 1,578 more rows]

## Sheet: Systemic Tissue Enrichment
This tab contains the GO BP Slim terms enriched in the HCA clusters C1 and C2 in local tissue. The individual protein members of each ontology can be found under "Panther output" F10-J10.
[truncated: 1,210 more rows]

[truncated: 2 more sheets: Promoter Sequences, GOMo output]
